# Supplementary material for: Universal nomenclature for oxytocin–vasotocin ligand and receptor families
Source: Nature. 2021 Apr 28;592(7856):747–55. doi: 10.1038/s41586-020-03040-7 (PMC8081664; doi:10.1038/s41586-020-03040-7)
Supplement: Supplementary file 3 — This file contains Supplementary Tables 2-30. (XLSX) [file 41586_2020_3040_MOESM3_ESM.xlsx]

## Sheet:  S2 assemblies
Supplementary Table 2: Species list of genome assemblies used in this study. Subphyla (1st column), classes or orders (2nd column) where the organisms of the 3rd column belong to are listed,
along with the specific assembly file names and GCA accession numbers. *Assemblies that have Pacbio long read data, which generates higher quality more contiguous genomes.
Subphylum	Lineage	Organism	Assemblies used in this study	GenBank assembly accession
Vertebrates	Mammals	Human (Homo Sapiens)	GRCh38.p12	GCA_000001405.27
		Chimpanzee (Pan troglodytes)	Clint_PTRv2 and panTro3.0	GCA_002880755.3 and GCA_000001515.5
		Western Gorilla (Gorilla gorilla)	gorGor5	GCA_000151905.3
		Northern white-cheeked Gibbon (Nomascus leucogenys)	Nleu_3.0	GCA_000146795.3
		Rhesus Macaque (Macaca mulatta)	Mmul_8.0.1	GCA_000772875.3
		Marmoset (Callithrix jacchus)	Callithrix jacchus-3.2 and ASM275486v1	GCA_000004665.1 and GCA_000832365.1
		Mouse lemur (Microcebus murinus)	Mmur_3.0	GCA_000165445.3
		Mouse (Mus musculus)	GRCm38.p6	GCA_000001635.8
		Prarie Vole (Microtus ochrogaster)	MicOch1.0	GCA_000317375.1
		Cow (Bos taurus)	ARS-UCD1.2 and UMD3.1.1 (VGP)	GCA_002263795.2 and GCA_000003055.5
		Yangtze River Dolphin (Lipotes vexillifer)	Lipotes_vexillifer_v1	GCA_000442215.1
		Horse (Equus caballus)	EquCab3.0	GCA_002863925.1
		Dog (Canis lupus familiaris)	CanFam3.1	GCA_000002285.2
		Pale spear-nosed bat (Phyllostomus discolor)	*mPhyDis1_v1.p (VGP, Bat1K)	*GCA_004126475.1
		Megabat (Pteropus vampyrus)	pteVam1 and Pvam_2.0	GCA_000151845.1 and GCA_000151845.2
		Platypus (Ornithorhynchus anatinus)	OANA5 and *mOrnAna1.p.v1 (VGP)	GCF_000002275.1 and *GCF_004115215.1
	Birds	Chicken (Gallus gallus)	GRCg6a	GCA_000002315.5
		Anna's hummingbird (Calypte anna)	ASM69908v1 and *MUGM00000000.1 (VGP, B10K)	GCA_000699085.1 and *GCA_002021895.1
		Zebra finch (Taeniopygia guttata)	taeGut3.2.4 and *MUGN00000000 (VGP, B10K)	GCA_000151805.2 and *GCA_002008985.2
	Reptiles	American Alligator (Alligator mississippiensis)	ASM28112v4	GCA_000281125.4
		Carolina anole-lizard (Anolis carolinensis)	AnoCar2.0	GCA_000090745.2
		Painted turtle (Chrysemys picta bellii)	Chrysemys_picta_bellii-3.0.3	GCA_000241765.2
	Amphibia	Tropical clawed frog (Xenopus tropicalis)	JGI 4.2 and Xenopus_tropicalis_v9.1	GCA_000004195.1 and GCA_000004195.3
	Holost fish	Spotted Gar (Lepisosteus oculatus)	LepOcu1	GCA_000242695.1
	Teleost fish	Southern platyfish (Xiphophorus maculatus)	X_maculatus-5.0-male	GCA_002775205.2
		Blunt-snouted clingfish (Gouania willdenowi)	*fGouWil2.1 (VGP)	*GCF_900634775.1
		Three-spined stickleback (Gasterosteus aculeatus)	BROAD S1	GCA_000180675.1
		Japanese medaka (Oryzias latipes)	ASM223467v1	GCA_002234675.1
		Nile Tilapia (Oreochromis niloticus)	O_niloticus_UMD_NMBU and Orenil1.0	GCA_001858045.3 and GCA_000188235.2
		Zebrafish (Danio rerio)	GRCz11	GCA_000002035.4
	Coelacanths	Coelacanth (Latimeria chalumnae)	LatCha1	GCA_000225785.1
	Sharks	Elephant Shark (Callorhinchus milii)	Callorhinchus_milii-6.1.3	GCA_000165045.2
	Lampreys	Japanese lamprey (Lethenteron japonicum)	LetJap1.0	GCA_000466285.1
		Sea Lamprey (Petromyzon marinus)	gPmar1.0 (long reads)	GCA_002833325.1
	Hagfishes	Inshore hagfish (Eptatretus burgeri)	Eburgeri_3.2	GCA_900186335.2
Invertebrates	Tunicates	Sea squirt (Ciona intestinalis)	KH	GCA_000224145.2
	Lancelets	Amphioxus (Branchiostoma floridae)	B. floridae v2.0	GCA_000003815.1
	Mollusks	California sea hare (Aplysia Californica)	AplCal3.0	GCA_000002075.2
	Nematodes	Roundworm (Caenorhabditis elegans)	Cael_CB4856_1.0	GCA_000975215.1

## Sheet: S3 All genes
Supplementary Table 3: Results are summaries of the microsynteny data presented in Tables S3a-S3g. To be considered orthologous, the focus gene had to be syntenic with an additional 2 or more genes of a 10-gene microsyntenic window, 5 on either side, across species. *Denotes that the orthologous relationships for this species were based mostly on phylogeny and macrosynteny.
	Organism	OT	VT	OTR	VTR1A	VTR1B	VTR2A	VTR2B	VTR2C
Mammals	Human (Homo Sapiens)											Present
	Chimpanzee (Pan troglodytes)											Only the second copy is present
	Western Gorilla (Gorilla gorilla)											Deleted
	Northern white-cheeked Gibbon (Nomascus leucogenys)											Not present
	Rhesus Macaque (Macaca mulatta)											Sequencing gap
	Marmoset (Callithrix jacchus)											Pseudogene
	Mouse lemur (Microcebus murinus)
	Mouse (Mus musculus)
	Prarie Vole (Microtus ochrogaster)
	Cow (Bos taurus)
	Yangtze River Dolphin (Lipotes vexillifer)
	Horse (Equus caballus)
	Dog (Canis lupus familiaris)
	Pale spear-nosed bat (Phyllostomus discolor)
	Megabat (Pteropus vampyrus)
	Platypus (Ornithorhynchus anatinus)
Birds	Chicken (Gallus gallus)
	Anna's hummingbird (Calypte anna)
	Zebra finch (Taeniopygia guttata)
Reptiles	American Alligator (Alligator mississippiensis)
	Carolina anole-lizard (Anolis carolinensis)
	Painted turtle (Chrysemys picta bellii)
Amphibia	Tropical clawed frog (Xenopus tropicalis)
Holost fish	Spotted Gar (Lepisosteus oculatus)
Teleost fish	Southern platyfish (Xiphophorus maculatus)
	Three-spined stickleback (Gasterosteus aculeatus)
	Blunt-snouted clingfish (Gouania willdenowi)
	Japanese medaka (Oryzias latipes)
	Nile Tilapia (Oreochromis niloticus)
	Zebrafish (Danio rerio)
Coelacanths	Coelacanth (Latimeria chalumnae)
Sharks	Elephant Shark (Callorhinchus milii)
Lampreys	Japanese lamprey (Lethenteron japonicum)
	Sea Lamprey (Petromyzon marinus)
Hagfishes	Inshore hagfish (Eptatretus burgeri)*				VTR1		VTR2

## Sheet:  S4a OT & VT
Supplementary Table 4a: Microsynteny analysis for OT and VT. In the 'Syntenic genes' column, genes in squares denote rearrangements; genes in italics indicate inversions.
*Denotes that the orthologous relationships for this species were based mostly on phylogeny.
	Oxytocin (OT)					Vasotocin (VT)
Species	Chr/Scaff	NCBI Accession	Locus	Ensembl ID/GeneID	# Exons	Chr/Scaff	NCBI Accession	Locus	Ensembl ID/GeneID	# Exons	Aliases (OT)	Aliases (VT)	Syntenic genes (OT & VT)
Human (Homo Sapiens)	20p13	NC_000020.11	3068871-3072517	ENSG00000101405	4	20p13	NC_000020.11	3082555-3093521	ENSG00000101200	4	OT,OT-NPI-OXT-NPI	VP; ADH; ARVP; AVRP; AVP-NPII			PCED1A	VPS16	PTPRA	GNRH2	MRPS26	OT	VT	UBOX5	FASTKD5	LZTS3	DDRGK1			ITPA	SLC4A11
Chimpanzee (Pan troglodytes)	20	NC_006487.4	2927405-2928332	ENSPTRG00000013189	3	20	NC_006487.4	2938436-2941286	ENSPTRG00000013190	3					PCED1A	VPS16	PTPRA	GNRH2	MRPS26	OT	VT	UBOX5	FASTKD2	LZTS3	DDRGK1			ITPA	SLC4A11
Western Gorilla (Gorilla gorilla)	20	NC_018444.1	2936881-2951225	ENSGGOG00000011857	3	20	NC_018444.2	2961383-2964188	ENSGGOG00000027655.2	3	LOC101151686				PCED1A	VPS16	PTPRA	GNRH2	MRPS26	OT	VT	UBOX5	FASTKD3	LZTS3	DDRGK1			ITPA	SLC4A11
Gibbon (Nomascus leucogenys)	13	NC_019828.1	36638388-36639275	ENSNLEG00000007574	3	13	NC_019828.1	36650325-36653605	ENSNLEG00000007575	3					PCED1A	VPS16	PTPRA	GNRH2	MRPS26	OT	VT	UBOX5	FASTKD4	LZTS3	DDRGK1			ITPA	SLC4A11
Rhesus Macaque (Macaca mulatta)	10	NC_027902.1	35900674-35901743	ENSMMUG00000010678	3	10	NC_027902.1	35910800-35922951	ENSMMUG00000041847	4					PCED1A	VPS16	PTPRA	GNRH2	MRPS26	OT	VT	UBOX5	FASTKD5	LZTS3	DDRGK1			ITPA	SLC4A11
Marmoset (Callithrix jacchus)	5	NC_013900.1	8860308-8861216	ENSCJAG00000021091	3	5	NC_013900.1	8875483-8878232	ENSCJAG00000021094	3					PCED1A	VPS16	PTPRA	GNRH2	MRPS26	OT	VT	UBOX5	FASTKD5	LZTS3	DDRGK1			ITPA	SLC4A11
Mouse lemur (Microcebus murinus)	18	NC_033677.1	22757696-22761910	ENSMICG00000035095	3	18	NC_033677.1	22782854-22787821	ENSMICG00000026411	3					PCED1A	VPS16	PTPRA	GNRH2	MRPS26	OT	VT	UBOX5	FASTKD5	LZTS3	DDRGK1			ITPA	SLC4A11
Mouse (Mus musculus)	2	NC_000068.7	130574520-130577054	ENSMUSG00000027301	3	2	NC_000068.7	130580620-130582588	ENSMUSG00000037727	3	OT; Oxy	Vp; Vsp			PCED1A	VPS16	PTPRA	GNRH2	MRPS26	OT	VT	UBOX5	FASTKD5	LZTS3	DDRGK1			ITPA	SLC4A11
Prarie Vole (Microtus ochrogaster)	JH996433.1	NC_004949101.1	17198627-17199468	ENSMOCG00000017703	3	JH996433.1	NC_004949101.1	17192904-17194907	ENSMOCG00000014821	3					PCED1A	VPS16	PTPRA		MRPS26	OT	VT	UBOX5	FASTKD5	LZTS3	DDRGK1			ITPA	SLC4A11
Cow (Bos taurus)	13	AC_000170.1	52575290-52578188	ENSBTAG00000008026	3	13	AC_000170.1	52563657-52565676	ENSBTAG00000008027	3	OTNPI; OT-NPI	AVP-NPII			PCED1A	VPS16	PTPRA	GNRH2	MRPS26	OT	VT	UBOX5	FASTKD5	LZTS3	DDRGK1			ITPA	SLC4A11
Yangtze River Dolphin (Lipotes vexillifer)	1300	NW_006792177.1	2073772-2074672	ENSTTRG00000011964	3	1300	NW_006792177.1	2086597-2088604	103076585	3					PCED1A	VPS16	PTPRA	GNRH2	MRPS26	OT	VT	UBOX5	FASTKD5	LZTS3	DDRGK1			ITPA	SLC4A11
Horse (Equus caballus)	22	NC_009165.2	19701308-19701748	ENSECAG00000034091	3	22	NC_009165.2	19691102-19693167	ENSECAG00000024857	3		OXT,LOC100066842			PCED1A	VPS16	PTPRA	GNRH2	MRPS26	OT	VT	UBOX5	FASTKD5	LZTS3	DDRGK1			ITPA	SLC4A11
Dog (Canis lupus familiaris)	24	NC_006606.3	18193381-18194231	ENSCAFG00000006437	3	24	NC_006606.3	18183057-18184827	ENSCAFG00000006432	3					PCED1A	VPS16	PTPRA	GNRH2	MRPS26	OT	VT	UBOX5	FASTKD5	LZTS3	DDRGK1			ITPA	SLC4A11
Pale spear-nosed bat (Phyllostomus discolor)	10	NC_040912.1	81602590-81603386	114506431, 114506793, 114506432	3	10	NC_040912.1	81595500-81597423	114506770, 114506082, 114506081	3	LOC114506431, oxytocin-neurophysin 1	LOC114506770, neurophysin 2-like			PCED1A	VPS16	PTPRA	GNRH2	MRPS26	3xOT	3xVT	UBOX5	FASTKD5	LZTS3	DDRGK1			ITPA	SLC4A11
Megabat (Pteropus vampyrus)	90445	not available	4-578	ENSPVAG00000000327.1	2	629	not available	823-2761	ENSPVAG00000014205	10	OXT-NPI, OT, OT-NPI							only gene on scaffold		OT II	VT	UBOX5	FASTKD5	LZTS3	DDRGK1			ITPA	SLC4A11
Platypus (Ornithorhynchus anatinus)	4	NC_041731.1	21148334-21149846	100089417	3	4	NC_041731.1	21156292-21161144	100089405	3				DERL1	TBC1D31	VPS16	PTPRA		MRPS26	OT	VT	UBOX5	FASTKD5	LZTS3	DDRGK1				SLC4A11
Platypus (Ornithorhynchus anatinus)	18368	NW_001655452.1	11193-12510	ENSOANT00000020606	3	18368	NW_001655452.1	1060-5789	100089405	3	LOC100089417, oxytocin-neurophysin 1						end of scaffold		MRPS26	OT	VT	end of scaffold
Chicken (Gallus gallus)	4	NC_006091.5	88649582-88651461	ENSGALG00000019026	3	4	NC_006091.5	88653689-88655262	ENSGALG00000014117	3				RNF24	PANK2	MAVS	PTPRA		MRPS26	OT	VT	UBOX5	FASTKD5	LZTS3	DDRGK1		HTR7L		SLC4A11
Anna's hummingbird (Calypte anna)	scaffold82	NW_007619440.1	960073-968915	103526080	4	Unk	XM_008504571.1	only gene on scaffold	103538246	1		LOC103538246					PTPRA		MRPS26	IIOTII	VT	UBOX5	FASTKD5	LZTS3	DDRGK1		HTR7L		SLC4A11
Zebra finch (Taeniopygia guttata)	4	NC_011467.1	69072345-69073893	ENSTGUG00000010980	3	4	NC_011467.1	69076722-69078936	ENSTGUG00000010982	3	LOC100220528, LOC100190017, OT-like, NPi 1-like	LOC100217635, VT		RNF24	PANK2	MAVS	PTPRA		MRPS26	OT	VT	UBOX5	FASTKD5	LZTS3	DDRGK1		HTR7L		SLC4A11
Green anole-lizard (Anolis carolinensis)				sequencing gap
American Alligator (Alligator mississippiensis)	Unk	NW_017712067.1	5434824-5441858	102569278	3	Unk	NW_017712067.1	5452969-5457507	102569046	3	LOC102569278, neurophysin 1	LOC102569046, VT		RNF24	PANK2	MAVS	PTPRA	GNRH2	MRPS26	OT	VT	UBOX5	FASTKD5	LZTS3	DDRGK1	V1RA14	HTR7		SLC4A11
Painted turtle (Chrysemys picta bellii)	KK082944.1	NW_007281366.1	6069580-6074797	ENSCPBG00000024565	3	KK082944.1	NW_007281366.1	6047868-6054363	ENSCPBG00000024565	3	LOC101938903, neurophysin 1	LOC101938631		RNF24	PANK2	MAVS	PTPRA	GNRH2	MRPS26	OT	VT	UBOX5	FASTKD5	LZTS3	DDRGK1	V1RA14	HTR7		SLC4A11
Tropical clawed frog (Xenopus tropicalis)	1	NC_030677.1	6307623-6312315	100485685	3	1	NC_030677.1	6321594-6327868	100038191	3	oxytocin	adh; arvp; avrp; avp-npii; copeptin; vasotocin		RNF24	PANK2	MAVS	PTPRA	GNRH2		OT	VT	UBOX5	FASTKD5	LZST3	1Kb gap			GFRA4	ATRN
Southern platyfish ( Xiphophorus maculatus)	JH556662.1	NW_005372180.1	4015717-4018740	ENSXMAG00000016093	4	JH556662.1	NW_005372180.1	3963904-3966467	ENSXMAG00000016007	3	LOC102222055, isotocin-neurophysin IT 1-like	LOC102221267, vasotocin-neurophysin VT 1-like		AAED1	CDC14B	HABP4	ZNF367	SLC35D2			VT	UBOX5		LZTSE			SMYD1B	FABP1B.1		OT	ZNF366	MRPS27	PTGER4A	LOXHD1	RNF165
Blunt-snouted clingfish (Gouania willdenowi)	9	NC_041052.1	4966781-4970090	114470158	4	9	NC_041052.1	2249402-2254758	114469700	3	LOC114470158, isotocin-neurophysin IT 1-like	oxt		PRXL2C	CDC14AL	HABP4	ZNF367	SLC35D2			VT	UBOX5	CBWD2	FOXD5	PGM5	SPR	SMYD1B	FABP1		OT	ZNF366	MRPS27	PTGER4	LOXHD1	RNF165
Japanese medaka (Oryzias latipes)	9	NP_001265759.1	6973668-6975395	ENSORLG00000003809	3	9	NP_001265820	7013517-7014827	ENSORLG00000003907	3	LOC101160739			AAED1	CDC14B	HABP4	ZNF367	SLC35D2			VT	UBOX5		LZST3B			SMYD1B	FABP1B.1		OT	ZNF366	MRPS27	PTGER4A	LOXHD1	RNF165
Zebrafish (Danio rerio)	5	NC_007116.7	72087619-72093255	ENSDARG00000042845	4						itnp; oxtl; IT-NP; fj33a01; wu:fj33a01; wu:fq40d10															SPRA	SMYD1A	FABP1A	THNSL2	OT	DQX1	PRRC2B	PLPP7	FAM78AB	NUP214
Zebrafish (Danio rerio)						8	NC_007119.7	1148876-1157380	ENSDARG00000058567	3		avpl; vsnp; VT-NP		AAED1	CDC14B		ZNF367	SLC35D2	CCL27A		VT	UBOX5		LZTS3B		SPRB	SMYD1B	FABP1B.2			ZNF366	MRPS27	PTGER4A	LOXHD1B	RNF165B
Nile Tilapia (Oreochromis niloticus)	LG12	NC_031977.1	26377097-26379172	ENSONIG00000015235	4	LG12	NC_022210.1	21545532-21547222	ENSONIG00000015218	3		LOC100708704		AAED1	CDC14B	HABP4	ZNF367	SLC35D2			VT	UBOX5		LZST3B			SMYD1B	FABP1B.1		OT	ZNF366	MRPS27	PTGER4A	LOXHD1B	RNF165B
Three-spined stickleback (Gasterosteus aculeatus)	XIII	not available	5131577-5133164	ENSGACG00000006569	4	XIII	not available	5162684-5164321	ENSGACG00000006670	3				AAED1	CDC14B	HABP4	ZNF367	SLC35D2	CCL28		VT	UBOX5		LZTSE3B			SMYD1B	FABP1B.1		OT	ZNF366	MRPS27	PTGER4A	LOXHD1B	RNF165B
Spotted Gar (Lepisosteus oculatus)	LG2	NC_023180.1	432706-437919	ENSLOCG00000001173	3	LG2	NC_023180.1	441340-445005	ENSLOCG00000001161	3	LOC102682486	LOC102695182												LZST3B	DDRGK1	SPRA	SMYD1B	FABP1A	THNSL2	OT	VT	DQX1	IL12B	IDH3B	PTPRA
Coelacanth (Latimeria chalumnae)	Unk	NW_005820294.1	484041-492783	ENSLACG00000020667	4	Unk	NW_005820294.1	504462-514162	ENSLACG00000019419	3	LOC102359631	LOC102359901		end of scaffold		MAVS	PTPRA	GNRH2		OT	VT	UBOX5	FASTKD5	LZTS3	end of scaffold
Elephant Shark (Callorhinchus milii)	KI635913	NW_006890112.1	2519993-2523644	103181497	3	KI635913	NW_006890112.1	2505593-2512045	102181495	5	LOC103181497	LOC103181495, JW876060		RNF24	PANK2	MAVS	PTPRA	GNRH2		OT	VT	UBOX5	FASTKD5	LZTS3	DDRGK1	ZMAT1L
Japanese Lamprey (Lethenteron camtschaticum)				NOT PRESENT		KE993680.1	FJ195978.1	1929028-1933414	ACN32400.1								PTPRA	GNRH2			VT
Sea Lamprey (Petromyzon marinus)				NOT PRESENT		scaf_00015	PMZ_0041499-RA	5718006-5724473	not available	3		Similar to Vasotocin-neurophysin VT 1	PRLHR	NANOS1	EIF3A	FAM45A	PTPRA				VT	EBF3	COE3	LSM11	NOP56	TMEM180
Inshore hagfish (Eptatretus burgeri)*				NOT PRESENT		FYBX02010345.1	not available	659-86,593	ENSEBUG00000007861	7											VT	rnf38	papola	esrra		f5	selp	wrap53

## Sheet:  S4b OTR & VTR2B
Supplementary Table 4b: Microsynteny analysis for OTR. In the 'Syntenic genes' column, genes in squares denote gene rearrangements; genes in italics indicate inversions.
	Oxytocin Receptor (OTR)					Vasotocin Receptor 2B (VT)
Organism	Chr/Scaff	NCBI Accession	Locus	Ensembl ID/GeneID	# Exons	Chr/Scaff	NCBI Accession	Locus	Ensembl ID/GeneID	# Exons	Aliases	Aliases	Syntenic Genes (OTR )														Syntenic Genes (VTR2B)
Human (Homo Sapiens)	3	NC_000003.12	8748579-8769614	ENSG00000180914	4	3	NC_000003.12	~3799431 (Telomere)	DELETED		OT-R		LHFPL4	SETD5		THUMPD3	SRGAP3	RAD18	OTR	CAV3	SSUH2	LMCD1	GRM7			0		EDEM1	ARL8B	BHLHE40	ITPR1	SUMF1	SETMAR	LRRN1			CRBN	TRNT1	IL5RA	CNTN4	CNTN6	CHL1
Chimpanzee (Pan troglodytes)	3	NC_006490.4	8984327-9006633	ENSPTRG00000014582	4	3	NC_036882.1	~4038871 (Telomere)	DELETED				LHFPL4	SETD5		THUMPD3	SRGAP3	RAD18	OTR	CAV3	SSUH2	LMCD1	GRM7			0		EDEM1	ARL8B	BHLHE40	ITPR1	SUMF1	SETMAR	LRRN1			CRBN	TRNT1	IL5RA	CNTN4	CNTN6	CHL1
Western Gorilla (Gorilla gorilla)	3	NC_018427.2	8994821-9013929	ENSGGOG00000011995	4	3	NC_018427.2	~3904756 (Telomere)	DELETED				LHFPL4	SETD5		THUMPD3	SRGAP3	RAD18	OTR	CAV3	SSUH2	LMCD1	GRM7			0		EDEM1	ARL8B	BHLHE40	ITPR1	SUMF1	SETMAR	LRRN1			CRBN	TRNT1	IL5RA	CNTN4	CNTN6	CHL1
Northern white-cheeked Gibbon (Nomascus leucogenys)	21	NC_019836.1	59185191-59202387	ENSNLEG00000029699	5	21	NC_019836.1	~64208374	DELETED				LHFPL4	SETD5		THUMPD3	SRGAP3	RAD18	OTR	CAV3	SSUH2	LMCD1	GRM7			0		EDEM1	ARL8B	BHLHE40	ITPR1	SUMF1	SETMAR	LRRN1			CRBN	TRNT1	IL5RA	CNTN4	CNTN6	CHL1
Rhesus Macaque (Macaca mulatta)	2	NC_027894.1	57649844-57664987	ENSMMUG00000009703	2	2	NC_027894.1	~62717145	DELETED				LHFPL4	SETD5		THUMPD3	SRGAP3	RAD18	OTR	CAV3	SSUH2	LMCD1	GRM7			0		EDEM1	ARL8B	BHLHE40	ITPR1	SUMF1	SETMAR	LRRN1			CRBN	TRNT1	IL5RA	CNTN4	CNTN6	CHL1
Marmoset (Callithrix jacchus)	15	NC_013910.1	60672302-60687374	ENSCJAG00000015914	2	15	NC_013910.1	~55690315 (Centromere)	DELETED				LHFPL4	SETD5		THUMPD3	SRGAP3	RAD18	OTR	CAV3	CCDC14	LMCD1	GRM7			0		EDEM1	ARL8B	BHLHE40	ITPR1	SUMF1	SETMAR	LRRN1			CRBN	TRNT1	IL5RA	CNTN4	CNTN6	CHL1
Mouse lemur (Microcebus murinus)	26	NC_033685.1	7175181-7186091	ENSMICG0000003813	4	26	1899427	~1899427	DELETED				LHFPL4	SETD5		THUMPD3	SRGAP3	RAD18	OTR	CAV3		LMCD1						EDEM1	ARL8B	BHLHE40	ITPR1	SUMF1	MARK3	LRRN1			CRBN	TRNT1	IL5RA	CNTN4	GRM7	DRD1
Mouse (Mus musculus)	6	NC_000072.6	112473684-112491308	ENSMUSG00000049112	4	6	NC_000072.6	~107529726	DELETED				LHFPL4	SETD5		THUMPD3	SRGAP3	RAD18	OTR	CAV3	SSU2	LMCD1	GRM7			0		EDEM1	ARL8B	BHLHE40	ITPR1	SUMF1	SETMAR	LRRN1			CRBN	TRNT1	IL5RA	CNTN4	CNTN6	CHL1
Prarie Vole (Microtus ochrogaster)	JH996431.1	NW_004949099.1	26344441-26356922	ENSMOCG00000002867	2	Unk	NW_004949099.1	~21597855	DELETED				LHFPL4	SETD5		THUMPD3	SRGAP3	RAD18	OTR	CAV3	SSUH2	LMCD1	GRM7			0		EDEM1	ARL8B	BHLHE40	ITPR1	SUMF1		LRRN1			CRBN	TRNT1	IL5RA	CNTN4	CNTN6	CHL1
Cow (Bos taurus)	22	AC_000179.1	17817626-17827292	ENSBTAG00000019772	2	22	NC_037349.1	~22468872	DELETED				LHFPL4	SETD5		THUMPD3	SRGAP3	RAD18	OTR	CAV3	SSUH2	LMCD1	GRM7			0		EDEM1	ARL8B	BHLHE40	ITPR1	SUMF1	SETMAR	LRRN1			CRBN	TRNT1	IL5RA	CNTN4	CNTN6	CHL1
Yangtze River Dolphin (Lipotes vexillifer)	248	NW_006790426.1	391774-406885	ENSTTRG00000006041.1	2	Unk	NW_006775616.1	~3158868	DELETED				LHFPL4	SETD5		THUMPD3	SRGAP3	RAD18	OTR	CAV3	SSUH2	LMCD1	GRM7								end of scaffold		SETMAR	LRRN1			CRBN	TRNT1	IL5RA	CNTN4	CNTN6	CHL1
Horse (Equus caballus)	16	NC_009159.2	7978752-7995514	ENSECAG00000017844	2	16	NC_009159.3	~13589725	DELETED				LHFPL4	SETD5		THUMPD3	SRGAP3	RAD18	OTR	CAV3	SSUH2	LMCD1	GRM7			0		EDEM1	ARL8B	BHLHE40	ITPR1	SUMF1	SETMAR	LRRN1			CRBN	TRNT1	IL5RA	CNTN4	CNTN6	CHL1
Dog (Canis lupus familiaris)	20	NC_006602.3	9358465-9380314	ENSCAFG00000005553	5	20	NC_006602.3	~15903412	DELETED				LHFPL4	SETD5		THUMPD3	SRGAP3	RAD18	OTR	CAV3	SSUH2	LMCD1	GRM7			0		EDEM1	ARL8B	BHLHE40	ITPR1	SUMF1	SETMAR	LRRN1			CRBN	TRNT1	IL5RA	CNTN4	CNTN6	CHL1
Pale spear-nosed bat (Phyllostomus discolor)	7	NC_040909.1	44427121-44446630	114501954	2	7	NC_040909.1	~829990	DELETED				LHFPL4	SETD5		THUMPD3	SRGAP3	RAD18	OTR	CAV3	SSUH2	LMCD1	GRM7			0		EDEM1	ARL8B	BHLHE40	ITPR1	SUMF1	LOC	LRRN1	~7 genes		CRBN	TRNT1	IL5RA	CNTN4	CNTN6	CHL1
Megabat (Pteropus vampyrus)	3394	NW_011888952.1	60991-76592	ENSPVAG00000012219.1	2	Unk	NW_011888881.1	~628656	DELETED				LHFPL4	SETD5		THUMPD3	SRGAP3	RAD18	OTR	CAV3	SSUH2	LMCD1	GRM7			0		EDEM1	ARL8B	BHLHE40	ITPR1	SUMF1	SETMAR	LRRN1			CRBN	TRNT1	IL5RA	CNTN4	end scaffold
Platypus (Ornithorhynchus anatinus)	X1	NC_041749.1	92561585-92585745	100089486	3	X1	NC_041749.1	~97834933	DELETED				LHFPL4	SETD5		THUMPD3	SRGAP3	RAD18	OTR	CAV3	SSUH2	LMCD1	GRM7					EDEM1	ARL8B	BHLHE40	ITPR1	SUMF1	SETMAR	LRRN1			CRBN	TRNT1	IL5RA	CNTN4	CNTN6	CHL1
Platypus (Ornithorhynchus anatinus)	3706	not available	10369-12457	ENSOANG00000007720	2	X1	not available	~44037449 (Telomere)	DELETED				LHFPL4	SETD5		THUMPD3	SRGAP3	RAD18**	OTR		SSUH2	LMCD1						EDEM1		BHLHE40	ITPR1	LOC	LOC	LRRN1			CRBN	TRNT1	SLC38A8	OSGIN1	SMPD3	PRMT7
Chicken (Gallus gallus)	12	NC_006099.4	19319352-19322402	ENSGALG00000003138	2	12	NC_006099.5	~18676313 (Telomere)	DELETED		MTR		IRAK2	VHL		THUMPD3	SRGAP3	RAD18	OTR	CAV3		LMCD1	GRM7			0		EDEM1	ARL8B	BHLHE40	ITPR1	SUMF1	SETMAR	LRRN1			CRBN	TRNT1	IL5RA	CNTN4	CNTN6	CHL1
Anna's hummingbird (Calypte anna)	Unk	NW_007621624.1	1897466-1903129	103535338	3	Unk	NW_007621624.1	~898754	DELETED				SEC13	VHL		THUMPD3	SRGAP3	RAD18	OTR	CAV3		LMCD1	GRM7			0		EDEM1	ARL8B	BHLHE40	ITPR1	SUMF1		LRRN1			CRBN	TRNT1	IL5RA	CNTN4	CNTN6
Zebra finch (Taeniopygia guttata)	12	NC_011476.1	20974715-20977711	ENSTGUG00000010403	2	12	NC_011476.1	~19975821 (Telomere)	DELETED		MTR, VT3		IRAK2	VHL		THUMPD3	SRGAP3	RAD18	OTR	CAV3		LMCD1	GRM7			0		EDEM1	ARL8B	BHLHE40	ITPR1	SUMF1		LRRN1			CRBN	TRNT1	IL5RA	CNTN4	CNTN6	CHL1
American Alligator (Alligator mississippiensis)	Unk	NW_017713410.1	5560332-5576875	102561033	3	Unk	NW_017713410.1	~8432501	DELETED				IRAK2	VHL		THUMPD3	SRGAP3	RAD18	OTR	CAV3		LMCD1	GRM7			0		EDEM1	ARL8B	BHLHE40	ITPR1	SUMF1		LRRN1			CRBN	TRNT1	IL5RA	CNTN4	CNTN6	CHL1
Carolina anole-lizard (Anolis carolinensis)	GL343273.1	NW_003338820.1	1755210-1783840	ENSACAG00000011241	4	2	NC_014777.1	~173938370	DELETED		MTR		IRAK2	VHL		THUMPD3	SRGAP3	RAD18	OTR	end of scaffold								EDEM1	ARL8B	BHLHE40	ITPR1	SUMF1		LRRN1			CRBN	TRNT1	IL5RA	CNTN4	CNTN6	CHL1
Painted turtle (Chrysemys picta bellii)	Unk.	NW_007281343.1	7589746-7604073	ENSCPBG00000014795	3	Unk	NW_007281343.1	~10942907	DELETED				IRAK2	VHL		THUMPD3	SRGAP3	RAD18	OTR	CAV3	SSUH2	LMCD1	GRM7			0		EDEM1	ARL8B	BHLHE40	ITPR1	SUMF1		LRRN1			CRBN	TRNT1	IL5RA	CNTN4	CNTN6
Tropical clawed frog (Xenopus tropicalis)	4	NC_030680.1	120901659-120941037	ENSXETT00000003039.3	2	4	NC_030680.1	~119469037	DELETED				IRAK2	VHL		THUMPD3	SRGAP3	RAD18	OTR	CAV3	SSUH2	LMCD1	GRM7			0		EDEM1	ARL8B	BHLHE40	ITPR1	SUMF1	SETMAR	LRRN1			CRBN	TRNT1	IL5RA	CNTN4
Three-spined stickleback (Gasterosteus aculeatus)	scaff_27	not available	2651053-2659788	ENSGACG00000000914	3	groupXVII	not available	~14131268	DELETED		oxtlr2, OTR(1), itnpr-like 2		PBRM1		CSE1L	THUMPD3	SRGAP3	RAD18	OTR	CAV3	PARP3		GRM2A	TEX264A	FANCD2				ARL8BB	BHLHE40	ITPR1B		SETMAR	LRRN1				TRNT1				FRMD4BA	MITFA	EEVS	FOXP1B
Southern platyfish (Xiphophorus maculatus)	20	NC_036462.1	19347162-19358839	ENSXMAG00000001524	2	20	NC_036462.1	29996769-30003151	ENSXMAG00000027163	2			CSE1L	KCNB1		THUMPD3	SRGAP3	RAD18	OTRa	CAV3	PARP3		GRM2	TEX264	FANCD2	~10 genes			ARL8BB	BHLHE40	ITPR1B		SETMAR	LRRN1		VTR2Ba		TRNT1	PRA1	ARL6IP5A		FRMD4BA	MITFA	CAMKV	MST1R
Blunt-snouted clingfish (Gouania willdenowi)	5	NC_041048.1	19477145..19489501	114463350	2	5	NC_041048.1	~34087495	DELETED				IWS1	KCNB1	PTGIS	THUMPD3	SRGAP3	RAD18	OTRa	CAV3	PARP3		GRM2	TEX264AL	FANCD2				NAAA	BHLHE40	ITPR1		SETMAR	LRRN1L				TRNT1	PRA1			FRMD4B	MITFA	MDFIC	FOXP1B
Japanese medaka (Oryzias latipes)	5	NC_019863.2	2864259-2872599	ENSORLG00000000719	2	5	NC_019863.2	~26842566	DELETED		itr2			KCNB1	PTGIS	THUMPD3	SRGAP3	RAD18	OTRa	CAV3	PARP3		GRM2A	TEX264A	FANCD2	~10 genes			TOMM34	DECC1B	ITPR1A	SUMF1		LRRN1
Nile Tilapia (Oreochromis niloticus)	LG5	NC_031970.2	22318926-22327457	ENSONIG00000018982	2	LG5	NC_031970.2	31928924-31932416	ENSONIG00000020274	2	intpr2	LOC100692153	PBRM1		CSE1L	THUMPD3	SRGAP3	RAD18	OTRa	CAV3	PARP3		GRM2A	TEX264A	FANCD2	~10 genes			ARL8BB	BHLHE40	ITPR1B		SETMAR	LRRN1		VTR2Ba		TRNT1		ARL6IP5A		FRMD4BA	MITFA	CCDC157	DDX4
Zebrafish (Danio rerio)	6	NC_007117.7	41956254-41974803	ENSDARG00000033956	3	6	NC_007117.7	43218636-43221983	ENSDARG00000076797	2	OXTR	AVPR2	CISH	HEMK1			SRGAP3	RAD18	OTRa	CAV3	PARP3		GRM2A	TEX264A	FANCD2	~10 genes		EDEM1	ARL8BA	TNFRSF18	GLYCTK			LRRN1		VTR2Ba		TRNT1		ARL6IP5A		FRMD4BA	MITFA	EEVS	FOXP1B
Spotted Gar (Lepisosteus oculatus)	LG5	NC_023183.1	26282331-26296485	ENSLOCG00000010646	3	LG5	NC_023183.1	28118103-28120790	ENSLOCG00000011096	3	LOC102691398, IT-like	LOC102682163, OTRL	PBRM1	SMIM4	STAB1	NISCH		RAD18	OTR	CAV3	PARP3	RRP9	GRM2B	TEX264A	FANCD2	~16 genes		EDEM1	ARL8B	BHLHE40	ITPR1	SUMF1	SETMAR	LRRN1	CRBN	VTR2B		TRNT1	VHL	TATDN2	CCDC174	FGD5A
Three-spined stickleback (Gasterosteus aculeatus)	scaff_28	not available	~3842972			scaff_27	not available	2069125-2070759	ENSGACG00000000754	2		AVPR4	CA16B	CAMK1A	STAU1	RDH20	KCNB1			PTGIS	MST1	ABHD14B	HYAL2	TUSC2A			RTF1	PRKCDA	FGD5B	CCDC174		TATDN2	VHL			VTR2Bb	CRBN		ERBB3A	ARF3B	FKBP11	RPS26
Southern platyfish (Xiphophorus maculatus)	20	NC_036462.1	16506618-16514234	ENSXMAG00000016299	3	20	NC_036462.1	20233099-20238980	ENSXMAG00000001906	3			PBRM1L		STAU1	KCNB1	PTGIS	SRGAP3L	OTRb	CAV2	RRP9		GRM2B	TEX264	GPX1A		RTF1	PRKCDA		CCDC174		TATDN2	VHL			VTR2Bb	CRBN	PAG2G4A	ERBB3	ARF3B	FKBP11	RPS26
Blunt-snouted clingfish (Gouania willdenowi)	5	NC_041048.1	16286816-16295912	114463284	2	5	NC_041048.1	20575035-20576672	114463762	2	LOC114463284, isotocin receptor-like	LOC114463762, arg8-vasotocin receptor-like	PBRM1L	RDH10AL	STAU1	KCNB1	PTGISL	SRGAP3L	OTRb	CAV2	RRP9		GRM2L	TEX264L	GPX2L			PRKCD	FGD5L	CCDC174		TATDN2	VHL			VTR2Bb	CRBN		ERBB3	ARF3	FKBP11	RPS26
Japanese medaka (Oryzias latipes)	5	NC_019863.2	7010913-7017321	ENSORLG00000003297	3	5	NC_019863.2	3900169-3902007	ENSORLG00000001494	3	itr1	nft;vtr		LMCD1	MCM2	PODXL2	BLCAP	RIPOR3	OTRb	CAV2	RRP9		GRM2B	TEX264A	BRK1		RTF1	PRKCD		CCDC174		TATDN2	VHL			VTR2Bb	CRBN	PA2G4A	ERBB3		FKBP11	RPS26	IKZF4
Nile Tilapia (Oreochromis niloticus)	LG5	NC_031970.2	16809324-16816729	ENSONIG00000004134		LG5	NC_031970.2	23097069-2309956	ENSONIG00000019049	2	LOC100702815		PBRM1L		STAU1	RDH20	KCNB1	PTGIS	OTRb		RRP9		GRM2B	GPX1A	RBM5		RTF1		FGD5B	CCDC174		TATDN2	VHL			VTR2Bb	CRBN	PAG2G4A	ERBB3		FKBP11	RPS26	IKZF4
Zebrafish (Danio rerio)	6	NC_007117.7	46666269-46687228	ENSDARG00000044175	3	6	NC_007117.7	~40456798	DELETED		OXTR		PBRM1L		STAU1	RDH20	KCNB1	PTGIS	OTRb	TESPA1	TARBP2	ZGC	IGFN1.2	IGFN1.4			RTF1	PRKCD		CCDC174	TATDN2	GHRL	VHL				CRBN	PRKCDA
Coelacanth (Latimeria chalumnae)	JH126579.1	NW_005819028.1	3120271-3133054	ENSLACG00000018362	2	JH127297.1	NW_005819746.1	863612-866135	ENSLACG00000013474	2		LOC102364818, vasopressin V2 receptor-like	TMEM208	VHL		THUMPD3	SRGAP3	RAD18	OTR	CAV3	SSUH2	LMCD1	GRM7			0		EDEM1	ARL8B		TMEM179	INF2 ||			LOC	VTR2B	CRBN	TRNT1		CNTN4	end scaffold
Elephant Shark (Callorhinchus milii)	KI635869	NW_006890068.1	7859487-7868340	103176734	3	KI635961	NW_006890160.1	1944849-1947537	103185052	2		AB665982, LOC103185052	SEMA3H	ZMYND10	RASSF1	TUSC2		RAD18	OTR	CAV3	SSUH2	GRIP2	SEC13	CAND2	CCDC174	||		EDEM1	ARL8B		ITPR1	SUMF1		LRRN1	SNX6	VTR2B	CRBN	TRNT1	CHL1	CNTN4	end scaffold
Japanese lamprey (Lethenteron japonicum)	KE993674	not available	2386-2392	not available		KE993674	not available	6843-6850	not available						GRIP2	THUMPD3	SRGAP3/2/1	TMEM5	OTR		SSUH2	LMCD1			SEMA3G/A/B/D/C/E		GRM2/3	CACNA2D2/1	KBTBD8	SLC16A7	RHOA	EMC3		SORT1		VTR2B	CRBN	SLC25A26	DMTF1	MANF		FRMD4B/A
Sea Lamprey (Petromyzon marinus)	27	PMZ_0003232-RA	6293186-6301948	not available	2	27	PMZ_0008155-RA	640528-647515	not available	5	Arg8-vasotocin receptor like	avpr2		VHL	GRIP1/2	THUMPD3	SRGAP2/3	TMEM5	OTR		SSUH2	LMO6	LMCD1	TFE3	SEMA3AA/AB/G/D			TEX264		SLC16A1	RHOA	EMC3	GPX2	SORCS1		VTR2B	CRBN		DMTF1	MANF	FAM107B	FRMD4B/A
Inshore hagfish (Eptatretus burgeri)*				* = See Table S

## Sheet: S4c VTR1A & VTR2A
Supplementary Table 4c: Microsynteny analysis for VTR1A. In the 'Syntenic genes' column, genes in squares denote gene rearrangements; genes in italics indicate inversions.
	Vasotocin Receptor 1A (VTR1A)					Vasotocin Receptor 2A (VTR2A)
Organism	Chr/Scaff	NCBI Accession	Locus	Ensembl ID/GeneID	# Exons	Chr/Scaff	NCBI Accession	Locus	Ensembl ID/GeneID	# Exons	Previous aliases	Aliases	Syntenic genes (VTR1A)																	Syntenic genes (VTR2A)
Human (Homo Sapiens)	12	NC_000012.12	63142759-63152810	ENSG00000166148	2	12 II 7	NC_000012.12 (centromere) II NC_000007.14	~40692429 II ~108470422	DELETED		V1aR; AVPR1; AVPR V1a		GRIP1	~13 genes	TBK1	XPOT	C12orf56	C12orf66	SRGAP1	TMEM5	DPY19L2	VTR1A	PPM1H	MON2	USP15	FAM19A2	SLC16A7	> 50 genes	GXYLT1	PDZRN4	CNTN1 II	NRCAML	PNPLA8		THAP5	DNAJB9	IMMP2L	LRRN3	DOCK4	ZNF277	IFRD1	LSMEM1	TMEM168	BMT2	SMIM30	GPR85	PPP1R3A	FOXP2
Chimpanzee (Pan troglodytes)	12	NC_0006479.4	26547336-26557930	ENSPTRG00000005167	2	12 II 7	NC_036891.1 (centromere) II NC_036886.1	~ 47974707 II ~105389057	DELETED				GRIP1	~15 genes	TBK1	XPOT	C12Horf56	C12Horf66	SRGAP1	TMEM5	DPY19L2	VTR1A	PPM1H	MON2	USP15	FAM19A2	SLC16A7		GXYLT1	PDZRN4	CNTN1 II	NRCAML	PNPLA8		THAP5	DNAJB9	IMMP2L	LRRN3	DOCK4	ZNF277	IFRD1	LSMEM1	TMEM168	BMT2	SMIM30	GPR85	PPP1R3A	FOXP2
Western Gorilla (Gorilla gorilla)	12	NC_018436.2	22873386-22883461	ENSGGOG00000037345	2	12 II 7	NC_018436.2 (centromere) II NC_018431.2	~ 45316954 II ~107375503	DELETED				GRIP1	~40 Mb	TBK1	XPOT	C12Horf56	C12Horf66	SRGAP1	TMEM5	DPY19L2	VTR1A	PPM1H	MON2	USP15	FAM19A2	SLC16A7		GXYLT1	PDZRN4	CNTN1 II	NRCAML	PNPLA8		THAP5	DNAJB9	IMMP2L	LRRN3	DOCK4	ZNF277	IFRD1	LSMEM1		BMT2		GPR85	PPP1R3A	FOXP2
Northern white-cheeked Gibbon (Nomascus leucogenys)	11	NC_019826.1	49513207-49517221	ENSNLEG00000017088	2	11 II 13	NC_019826.1 (centromere) II NC_019828.1	~ 64224243 II ~59493375	DELETED						TBK1	XPOT	C12Horf56	C12Horf66	SRGAP1	TMEM5	DPY19L2	VTR1A	PPM1H	MON2	USP15	FAM19A2	SLC16A7		GXYLT1	PDZRN4	CNTN1 II	NRCAML	PNPLA8		THAP5	DNAJB9	IMMP2L	LRRN3	DOCK4	ZNF277	IFRD1	LSMEM1	TMEM168		C13H7orf60	GPR85	PPP1R3A	FOXP2
Rhesus Macaque (Macaca mulatta)	11	NC_027903.1	62120324-62126735	ENSMMUG00000000549	2	11 II 3	NC_027903.1 (centromere) II NC_027895.1	~ 38503610 II ~133899058	DELETED				GRIP1	~15 genes	TBK1	XPOT	C11Horf56	C11Horf66	SRGAP1	TMEM5	DPY19L2	VTR1A	PPM1H	MON2	USP15	FAM19A2	SLC16A7		GXYLT1	PDZRN4	CNTN1 II	NRCAML	PNPLA8		THAP5	DNAJB9	IMMP2L	LRRN3	DOCK4	ZNF277	IFRD1	LSMEM1	TMEM168			GPR85	PPP1R3A	FOXP2
Marmoset (Callithrix jacchus)	9	NC_013904.1	52391174-52399758	ENSCJAG00000006111	2	9 II 8	NC_013904.1 (centromere) II NC_013903.1	~ 30477673 II ~77163763	DELETED				GRIP1	~13 genes	TBK1	XPOT	C9H12orf56	C9H12orf66	SRGAP1	TMEM5	DPY19L2	VTR1A	PPM1H	MON2	USP15	FAM19A2	SLC16A7		GXYLT1	PDZRN4	CNTN1 II	NRCAML	PNPLA8		THAP5	DNAJB9	IMMP2L	LRRN3	DOCK4	ZNF277	IFRD1	LSMEM1	TMEM168	BMT2		GPR85	PPP1R3A	FOXP2
Mouse lemur (Microcebus murinus)	7	NC_033666.1	73514267-73519446	ENSMICG00000038397	2	7 II 11	NC_033666.1 II NC_033670.1	~68292327 II ~39657253	DELETED				GRIP1	~13 genes	TBK1	XPOT	C7H12orf56	C7H12orf66	SRGAP1	TMEM5	DPY19L2	VTR1A	PPM1H	MON2	USP15	FAM19A2	SLC16A7		GXYLT1	PDZRN4	CNTN1 II	NRCAML	PNPLA8		THAP5	DNAJB9	IMMP2L	LRRN3	DOCK4	ZNF277	IFRD1	LSMEM1	TMEM168	BMT2		GPR85	PPP1R3A	FOXP2
Mouse (Mus musculus)	10	NC_000076.6	122448499-122453453	ENSMUSG00000020123	2	15 II 12	NC_000081.6 (closer to telomere)II NC_000078.6	~ 92051165 II ~44269130	DELETED		V1a; AVPR; V1aR; Avpr1				TBK1	XPOT			SRGAP1	TMEM5		VTR1A	PPM1H	MON2	USP15	FAM19A2	SLC16A7		GXYLT1	PDZRN4	CNTN1 II	NRCAML	PNPLA8		THAP5	DNAJB9	IMMP2L	LRRN3	DOCK4	ZNF277	IFRD1	LSMEM1	SCIN	ARL4A
Prarie Vole (Microtus ochrogaster)	24	NC_022024.1	4257324-4262940	ENSMOCG00000008797		15 II 1	NC_022017.1 II NC_022009.1	~ 19024780 II ~72773368	DELETED				GRIP1	~9 genes	TBK1	XPOT						VTR1A	PPM1H	MON2	USP15	FAM19A2	SLC16A7		GXYLT1	PDZRN4	CNTN1 II	NRCAML	PNPLA8			DNAJB9	IMMP2L	LRRN3	DOCK4	ZNF277	IFRD1	LSMEM1	SCIN	ARL4A
Cow (Bos taurus)	5	AC_000162.1	50592290-50595770	ENSBTAG00000007175	2	5 II 4	NC_037332.1II NC_037331.1	~ 39770546 II ~49588035	DELETED						TBK1	XPOT	C5H12orf56	C5H12orf66	SRGAP1	TMEM5	DPY19L2	VTR1A	PPM1H	MON2	USP15	FAM19A2	SLC16A7		GXYLT1	PDZRN4	CNTN1 II	NRCAML	PNPLA8				IMMP2L II	LRRN3	DOCK4	ZNF277	IFRD1	LSMEM1	TMEM168	BMT2		GPR85	PPP1R3A	FOXP2
Yangtze River Dolphin (Lipotes vexillifer)	99620	NW_006775771.1	38348-41865	ENSTTRG00000001865.1	2	Unk	NW_006782612.1 II NW_006781931.1	~ 988806 II 499046	DELETED									end of scaffold	SRGAP1	TMEM5	DPY19L2	VTR1A	PPM1H	MON2	end of scaffold				GXYLT1 II			NRCAML	PNPLA8						DOCK4	ZNF277	IFRD1
Horse (Equus caballus)	6	NC_009149.2	79470270-79474773	ENSECAG00000010418	2	6 II 4	NC_009149.3 II NC_009147.3	~ 60589763 II ~8334837	DELETED				GRIP1	~13 genes	TBK1	XPOT	C6H12orf56	C6H12orf66	SRGAP1	TMEM5	DPY19L2	VTR1A	PPM1H	MON2	USP15	FAM19A2	SLC16A7		GXYLT1	PDZRN4	CNTN1 II	NRCAML	PNPLA8				IMMP2L II	LRRN3	DOCK4	ZNF277	IFRD1	LSMEM1	TMEM168	BMT2	SMIM30	GPR85	PPP1R3A	FOXP2
Dog (Canis lupus familiaris)	10	NC_006592.3	6266217-6269662	ENSCAFG00000000339	2	27 II 18 II 14	NC_006609.3 II NC_006600.3 II NC_006596.3	~ 12655021 II ~12134921 II ~50893254	DELETED				GRIP1	~13 genes	TBK1	XPOT		CUNH12orf66	SRGAP1	TMEM5	DPY19L2	VTR1A	PPM1H	MON2	USP15	FAM19A2	SLC16A7		GXYLT1	PDZRN4	CNTN1 II	NRCAML	PNPLA8				IMMP2L II	LRRN3	DOCK4	ZNF277	IFRD1	LSMEM1	TMEM168	BMT2		GPR85	PPP1R3A	FOXP2
Pale spear-nosed bat (Phyllostomus discolor)	2 (scaff.)	NW_021126247.1	10408941-10414046	114514150	2	2 (scaff.) II 11 II 11	NW_021126247.1 II NC_040913.1 II NC_040913.1	~27226243 II ~2077433 II ~2672738	DELETED				GRIP1	~13 genes	TBK1	XPOT	C2H12orf56	C2H12orf66	SRGAP1	RXYLT1		VTR1A	PPM1H	MON2	USP15	TAFA2 (FAM19A2)	SLC16A7		GXYLT1	PDZRN4	CNTN1 II	NRCAM	PNPLA8 II				IMMP2L	LRRN3	DOCK4	ZNF277	IFRD1	LSMEM1	LANCL2	EGFR	SEC61G
Megabat (Pteropus vampyrus)	5495	NW_011888790.1	44926-48380	ENSPVAG00000003341.1	2	UnkIIUnk	NW_011889222.1 II NW_011888973.1	~ 1049718 II ~1273218	DELETED		LOC105302096, AVPR1		GRIP1	~13 genes	TBK1	XPOT	C6H12orf56	CUNH12orf66	SRGAP1	RXYLT1		VTR1A	end of scaffold						GXYLT1	PDZRN4	CNTN1II	NRCAML	PNPLA8				IMMP2L	LRRN3	DOCK4	ZNF277	IFRD1	LSMEM1
Platypus (Ornithorhynchus anatinus)	2	NC_041729.1	160529559-160533982	100091927	2	2 II 10	NC_041729.1 II NC_041737.1	~150691786 II ~35973550	DELETED						STK38L	PPFIBP1	RPL18A	C2H12orf66	SRGAP1	RXYLT1		VTR1A	PPM1H	MON2	USP15	TAFA2 (FAM19A2)	SLC16A7		GXYLT1	PDZRN4	CNTN1 II	NRCAM	PNPLA8		THAP5	DNAJB9	IMMP2L	LRRN3	DOCK4	ZNF277	IFRD1	LSMEM1	TMEM168	BMT2	SMIM30	GPR85	PPP1R3A	FOXP2
Platypus (Ornithorhynchus anatinus)	11199	NW_001603029.1	3605-9536	ENSOANG00000002085.2	2	UnkIIUnkIIUnkIIUnk	NW_001773009.1 II NW_001794413.1 II NW_001794388.1	~3148 II ~5993593 II ~59599	DELETED		LOC100091927									only gene on contig		VTR1A	only gene on contig						GXYLT1	PDZRN4 II		PNPLA8	NRCAM		IFRD1		II IMMP2L		DOCK4	ZNF277 II				SCYL2 (~47Mb)	C7orf60		PPP1R3A II	FOXP2
Chicken (Gallus gallus)	1	NC_006088.4	33298676-33301273	ENSGALT00000073363.1	2	1	NC_006088.4	28501163-28508107	ENSGALG00000009497	3	VT4; VT4R/ annotated as pseudogene	AVPR2	GRIP1	~10 genes	TBK1	XPOT		C1H12orf66	SRGAP1	TMEM5		VTR1A	PPM1H	MON2	USP15	FAM19A2	SLC16A7	~25 genes	GXYLT1	PDZRN4	CNTN1	NRCAM	PNPLA8	VTR2A	THAP5	DNAJB9	IMMP2L	LRRN3	DOCK4	ZNF277	IFRD1	LSMEM1	TMEM168	BMT2	SMIM30	GPR85	PPP1R3A	FOXP2
Anna's hummingbird (Calypte anna)	Unk	NW_007673013.1	833318-835909	not available		Unk	NW_007619672.1	15544-17868	not available	2		LOC103527585	GRIP1	~10 genes	TBK1	XPOT	RPL18A	C5H12orf66	SRGAP1	TMEM5		VTR1A	PPM1H	MON2	USP15	FAM19A2	SLC16A7		end of scaffold		CNTN1	NRCAM	PNPLA8	VTR2A	end of scaffold
Zebra finch (Taeniopygia guttata)	1A	NC_011463.1	32624808-32628422	ENSTGUG00000006366	3	1A	NC_011463.1	27785040-27787243	ENSTGUG00000005614	2	VT4; VT4R	VT1	GRIP1	~10 genes	TBK1	XPOT		C1AH12orf66	SRGAP1	TMEM5		VTR1A	PPM1H	MON2	USP15	FAM19A2	SLC16A7		GXYLT1	PDZRN4	CNTN1	NRCAM	PNPLA8	VTR2A	THAP5	DNAJB9	LRRN3	IMMP2L	DOCK4	ZNF277	IFRD1	LSMEM1	TMEM168		C1AH7orf60	GPR85	PPP1R3A	FOXP2
American Alligator (Alligator mississippiensis)	Unk	NW_017707830.1	29683015-29687391	102559961	2	Unk	NW_017707830.1	20671392-20677406	102570746	2		LOC102570746, arg8-vasotocin receptor-like	GRIP1	~15 genes	TBK1	XPOT		CUNH12orf66	SRGAP1	TMEM5		VTR1A	PPM1H	MON2	USP15	FAM19A2	SLC16A7		GXYLT1	PDZRN4	CNTN1	NRCAM	PNPLA8	VTR2A	THAP5	DNAJB9	IMMP2L	LRRN3	DOCK4	ZNF277	IFRD1	LSMEM1	TMEM168	BMT2		GPR85	PPP1R3A	FOXP2
Carolina anole-lizard (Anolis carolinensis)	5	NC_014780.1	50861538-50877718	ENSACAG00000000443	2	5	NC_014780.1	57154865-57166337	ENSACAG00000025984	2		likely present: LOC103278908			TBK1	XPOT	RPL18A	C5H12orf66	SRGAP1	TMEM5		VTR1A	PPM1H	MON2	USP15	FAM19A2	SLC16A7	~20 genes	GXYLT1	PDZRN4	CNTN1	NRCAM	PNPLA8	VTR2A			IMMP2L	LRRN3	DOCK4	ZNF277	IFRD1	LSMEM1	TMEM168	BMT2		GPR85	PPP1R3A	FOXP2
Painted turtle (Chrysemys picta bellii)	KK082989.1	NW_007281411.1	2994322-3008117	ENSCPBG00000000790	2	KK088205.1	NW_007359870.1	7082334-7086401	ENSCPBG00000026292	2		LOC101945660, [Arg8]-vasotocin receptor-like			TBK1	XPOT			SRGAP1	TMEM5		VTR1A	PPM1H	MON2	USP15	FAM19A2	TWIST1		GXYLT1	PDZRN4	CNTN1	NRCAM	PNPLA8	VTR2A	THAP5	DNAJB9	IMMPL2	LRRN3	DOCK4	ZNF277	IFRD1	LSMEM1	TMEM168	BMT2	TNNT2	LAD1	TNNT1	PHLDA3
Tropical clawed frog (Xenopus tropicalis)	3	NC_030679.1	42380832-42386602	ENSXETT00000040693.2	2	3	NC_030679.1	55974203-55981894	ENSXETG00000015741	2	avpr1	avpr2.2				CDK17	C12orf63	NEDD1	TMPO	SLC25A3	NUAK1	VTR1Aa	PPM1H	MON2	RPS16	OTOGL	PTPRQ	>50 genes	GXYLT1	PDZRN4	CNTN1	NRCAM	PNPLA8	VTR2A	THAP5	DNAJB9	IMMPL2	LRRN3	DOCK4	ZNF277	IFRD1	LSMEM1	TMEM168		C7orf60	GPR85	PPP1R3A	FOXP2
Three-spined stickleback (Gasterosteus aculeatus)	groupXIX	not available	4554417-4557763	ENSGACG00000003589	2	groupIV	not available	18799914-18802428	ENSGACG00000018884	3	V1A(1), avpr1b, avtr1a1	V2L, si:dkey-257i7.3, V2C					CAT	IFITM5	PTDSS2	TMEM168B	BMT2	VTR1Aa	PPM1H	MON2	FBLN1	WNT7BB	PPARAB		GXYLT1	PDZRN4	CNTN1B	NRCAMA	PNPLA8	VTR2Aa	LOC	DNAJB9B	AKR1B1	TFEC		FOXP2			GPR85			IFRD1	DOCK4B	LRRN3B
Southern platyfish (Xiphophorus maculatus)	2	NC_036444.1	28648798-28658225	ENSXMAG00000028037	4	17	NC_036459.1	11331569-11334378	ENSXMAG00000026200	2	arg8-vasotocin receptor-like, avpr1ab, LOC102224040	LOC102235889, [Arg8]-vasotocin receptor-like				PTDSS2	TMEM168B	BMT2		FOXP2L	CCDC42	VTR1Aa	PPM1H	MON2	SLC6A13	AKR1D1	FBLN1		GXYLT1B	PDZRN4	CNTN1B	NRCAMA	PNPLA8	VTR2Aa	THAP5	DNAJB9B	AKR1B1	TFEC	MDFIC	FOXP2			GPR85		TMEM168A	IFRD1	DOCK4B	LRRN3
Blunt-snouted clingfish (Gouania willdenowi)	6	NC_041049.1	31351607-31356671	114466189	2	6	NC_041049.1	14954256-14957149	114465012	2	avpr1a	LOC114465012, arg8-vasotocin receptor-like				PTDSS2	TMEM168B	BMT2	FOXP2L	ANKRD26L	CCDC13L	VTR1Aa	PPM1H	MON2	SLC6A13	AK1D1	FBLN1L		GXYLT1	PDZRN4	CNTN1	NRCAM	PNPLA8	VTR2Aa		DNAJB9	AKR1B1	TFEC	MDFIC	FOXP2	PPP1R3A	KLHL10	GPR85	SMIM30	TMEM168	IFRD1	DOCK4	LRRN3
Japanese medaka (Oryzias latipes)	6	NC_019864.2	10989734-1099162	ENSORLG00000002126	2	23	NC_019881.2	~4705101	DELETED		v1ar2					PPP1R3A	BMT2	TMEM168B	PTDSS2	CDKN1CB	IFITM5	VTR1Aa	PPM1H	MON2	SLC6A13	AKR1D1	PPARAB		LDHBA	KISS2	CNTN1B	NRCAMA	PNPLA8		THAP5	DNAJB9B	AKR1B1	TFEC	MDFIC	FOXP2	PPP1R3A		GPR85		TMEM168	IFRD1	DOCK4	LRRN3
Nile Tilapia (Oreochromis niloticus)	LG7	NC_031972.2	46052883-46057748	ENSONIG00000008870	2	LG17	NC_031981.2	~8048562	DELETED		LOC100711102						IFITM5	CDKN1CB	PTDSS2	TMEM168B	BMT2	VTR1Aa	PPM1H	MON2	AKR1D1	WNT7BB	PPARAB		GXYLT1B	PDZRN4	CNTN1B	NRCAMA	PNPLA8		THAP5	DNAJB9B	AKR1B1	TFEC	MDFIC	FOXP2	SMIM30		GPR85		TMEM168	IFRD1	DOCK4	LRRN3B
Zebrafish (Danio rerio)	25	NC_007136.7	1550220-1558366	ENSDARG00000077083	2	4	NC_007115.7	~13625053	DELETED		avpr1aa; si:ch211-150f22.3						FAM96A	CALML4B	CLN6B	FEM1B	ITGA11B	VTR1Aa	PPM1H	MON2	FBLN1	WNT7BB	PPARAB		GXYLT1B	PDZRN4	CNTN1B	NRCAMA	PNPLA8		CCDC87	IRF5	TNPO3	OPN1SW1	CALUA
Three-spined stickleback (Gasterosteus aculeatus)	scaffold_152	not available	248940-250255	ENSGACG00000000737	5	groupIV	not available	~30715390	DELETED		AVPR1				TYMP	CAND1	DYRK2	TMEM19	SRGAP1B			VTR1Ab	CWF19L1	end of scaffold					FUT9	genes not annotated in between				VTR2A	APAF1	ANKS1B	UHRF1BP1L			ARFGAP3	PACSIN2
Southern platyfish (Xiphophorus maculatus)	17	NW_005372536.1	482959-496795	ENSXMAG00000023787	3	17	NC_036459.1	~6699367	DELETED		arg8-vasotocin receptor				TMEM19	RAB3IP	PROSER2	UPF2	RAP1B			VTR1Ab	ACOT1	CD9	CWF19L1	DMTF1	TMEM243		CALDL	ZC3HAV1	SCYL2	DEPDC4	TCP11L2	VTR2A	APAF1	ANKS1B	UHRF1BP1L	CKAP4	IKBIP	ARFGAP3
Blunt-snouted clingfish (Gouania willdenowi)	6	NC_041049.1	1504332-1508551	114464435	2	6	NC_041049.1	~7619270	DELETED		LOC114464435, arg8-vasotocin receptor-like				UPF2	RAB3IP	TMEM19	C12orf66	SRGAP1B			VTR1Ab	ACOT16	C12orf56	CD9	CWF19L1	DMTF1		EPYC	PARP12	SCYL2	DEPDC4	TCP11L2	VTR2A	APAF1	ANKS1B	UHRF1BP1L	GNS	APMAP	RASSF3
Japanese medaka (Oryzias latipes)	23	NC_019881.2	22367200-22376614	ENSORLG00000017245	2	23	NC_019881.2	~17147955	DELETED		v1ar1				UPF2	RAB3IP	TMEM19	C23h12or66	SRGAP1			VTR1Ab	ACOT1	c23h12orf56	CD9	CWF19L1	DMTF1		EPYC	POLY	SCYL2	DEPDC4	TCP11L2		APAF1	ANKS1B	UHRF1BP1L	CKAP4	IKBIP	ARFGAP3
Nile Tilapia (Oreochromis niloticus)	LG17	NC_031981.2	19426671-19437447	ENSONIG00000017980	2	LG17	NC_031981.2	~13505750	DELETED		LOC100695840				UPF2	RAB3IP	TMEM19	C12orf66	SRGAP1B			VTR1Ab	ECHDC3	KCNJ8	ABCC9	USP6NL	CELF2		KERA	EPYC	SCYL2	DEPDC4	TCP11L2	VTR2A	APAF1	ANKS1B	UHRF1BP1L	CKAP4	IKBIP	ARFGAP3
Zebrafish (Danio rerio)	4	NC_007115.7	9210711-9213418	ENSDARG00000045788	2	4	NC_007115.7	17835557-17838335	ENSDARG00000076690	2	avpr1ab	avpr2l			KTLGB	IMF2B	TMTC1	IPO8	SRGAP1B			VTR1Ab	HCFC2	NFYBA	CHST11	ALDH1L2	SAMM50L		CHPT1	MYBPC1	SPI2	SPIC	DNAJB9B	VTR2Ab	APAF1	ANKS1B	UHRF1BP1L	PLXNC1	CRADD
Spotted Gar (Lepisosteus oculatus)	LG8	NC_023186.1	47458997-47465626	ENSLOCG00000016982	2	Unk	NW_006270074.1	467850-476904	ENSLOCG00000001076	2	avpr1ab	LOC102691518	GRIP1	~20 Mb		FAM180A	MTPN	CLG8H12orf66	SRGAP1			VTR1A	PPM1H	MON2	USP15	KDM5A	RAD52		GXYLT1	PDZRN4	CNTN1	NRCAM	PNPLA8	VTR2A	THAP5	DNAJB9
Coelacanth (Latimeria chalumnae)	JH127196.1	NW_005819645.1	1049217-1052699	ENSLACG00000014523	2	JH127820	NW_005820269.1	~373370	DELETED											end of scaffold		VTR1A	PPM1H	MON2	USP15	FAM19A2						NRCAM	PNPLA8		THAP5	DNAJB9	end of scaffold
Elephant Shark (Callorhinchus milii)	KI635893	NW_006890092.1	516987-525581	103179814	2	KI635990	NW_006890189.1	1733811-1744399	103186238	5		LOC103186238, V2 receptor-like			TBK1	XPOT	C12orf56	C12orf66	SRGAP1	TMEM5		VTR1A	PPM1H	MON2	USP15	FAM19A2			NAMPT	EFCAB6	SLC6A1		PNPLA8	VTR2A	THAP5	DNAJB9	LRRN3	IMMPL2	DOCK4	ZNF277	IFRD1	LSMEM1	PTHLH	CCDC91
Japanese lamprey (Lethenteron japonicum)	KE993677	not available	2802-2815	not available		KE993677	not available	3496-3514	not available				GRIP1/2		LTA4H	TCAF2	CDK17/16/18	DNAH3/7/12/1	SRGAP1/2/3			VTR1A	KIAA1033	ALDH1L2							CNTN2/5/3/4/1/6	NRCAML		VTR2A			IMMP2L	LRRN1/3/2		PRKCD	FLNA/B/C	SLMAP
Sea Lamprey (Petromyzon marinus)	10	PMZ_0013447-RA	12654136..12675190	not available	5	10	PMZ_0042163-RA	11954340-11969247	not available	2	AVPR1A	Avpr1b			ABT1	TTC25	CAMTA2	DNAH3/1/7	SRGAP1			VTR1A	KIAA1034	ALDH1L2							CNTN2	NRCAML		VTR2A			IMMP2L	LRRN1/3/2		DENND6A	GCC1	SLMAP
Inshore hagfish (Eptatretus burgeri)*				* = See Table S

## Sheet: S4d VTR1B
Supplementary Table 4d: Microsynteny analysis for VTR1B. In the 'Syntenic genes' column, genes in squares denote gene rearrangements; genes in italics indicate inversions.
Organism	Chr/Scaff	NCBI Accession	Locus	Ensembl ID/GeneID	# Exons	Aliases	Syntenic Genes (VTR1B)
Human (Homo Sapiens)	1	NC_000001.11	206109849-206117048	ENSG00000198049	2	V1bR; AVPR3	RAB29	SLC41A1		PM20D1	SLC26A9	RAB7B	CTSE	C1orf186	VTR1B	FAM72A	SRGAP2	IKBKE	RASSF5	EIF2D	DYRK3
Chimpanzee (Pan troglodytes)	1	NC_006468.4	184998159-185008779	ENSPTRG00000023708	2		RAB29			PM20D1	SLC26A9	RAB7B	CTSE	C1Horf186	VTR1B	FAM72A	SRGAP2	IKBKE	RASSF5	EIF2D	DYRK3
Western Gorilla (Gorilla gorilla)	1	NC_018424.2	185991853-185999451	ENSGGOG00000013058	2				RASSF5	IKBKE	SRGAP2	RAB7B	CTSE	C1Horf186	VTR1B	FAM72A	SLC26A9	PM20D1	SLC41A1	RAB29	NUCKS1
Gibbon (Nomascus leucogenys)	5	NC_019820.1	55640176-55647901	ENSNLEG00000000448	2		RAB29	SLC41A1		PM20D1	SLC26A9		CTSE	C5H1orf186	VTR1B	FAM72A	SRGAP2	IKBKE	RASSF5	EIF2D	DYRK3
Rhesus Macaque (Macaca mulatta)	1	NC_027893.1	160482394-160488726	ENSMMUG00000002255	2		RAB29	SLC41A1		PM20D1	SLC26A9		CTSE	C5H1orf186	VTR1B	FAM72A	SRGAP2	IKBKE	RASSF5	EIF2D	DYRK3
Marmoset (Callithrix jacchus)	19	NC_013914.1	28140605-28150207	ENSCJAG00000047274b	3		RAB29	SLC41A1		PM20D1	SLC26A9		CTSE	C19H1orf186	VTR1B	FAM72A	SRGAP2	IKBKE	RASSF5	EIF2D	DYRK3
Mouse lemur (Microcebus murinus)	27	NC_033686.1	29843828-29850128	ENSMICG00000047529	2		RAB29	SLC41A1		PM20D1	SLC26A9	RAB7B	CTSE	C27H1orf186	VTR1B	FAM72A	SRGAP2	IKBKE	RASSF5	EIF2D	DYRK3
Mouse (Mus musculus)	1	NC_000067.6	131599114-131612000	ENSMUSG00000026432	2	VIBR; VPR3; AVPR3; V3/V1b	RAB29	SLC41A1		PM20D1	SLC26A9	RAB7B	CTSE		VTR1B	FAM72A	SRGAP2	IKBKE	RASSF5	EIF2D	DYRK3
Prarie Vole (Microtus ochrogaster)	6	NC_022013.1	22094859-22103639	ENSMOCG00000002679	2		RAB29	SLC41A1		PM20D1	SLC26A9		CTSE		VTR1B	FAM72A	SRGAP2	IKBKE	RASSF5	EIF2D	DYRK3
Cow (Bos taurus)	16	AC_000173.1	3726354-3731874	ENSBTAG00000017301	2		RAB29	SLC41A1		PM20D1	SLC26A9	RAB7B	CTSE	C16H1orf186	VTR1B	FAM72A	SRGAP2	IKBKE	RASSF5	EIF2D	DYRK3
Yangtze River Dolphin (Lipotes vexillifer)	110735	NW_006798649.1	6994-79071	ENSTTRG00000009361	2		RAB29	SLC41A1		PM20D1	SLC26A9	RAB7B		LOC	VTR1B	FAM72A	SRGAP2	IKBKE	RASSF5	EIF2D	DYRK3
Horse (Equus caballus)	5	NC_009148.2	2416640-2424080	ENSECAG00000013720	2		RAB29	SLC41A1		PM20D1	SLC26A9	RAB7B	CTSE	C5H1orf186	VTR1B		SRGAP2	IKBKE	RASSF5	EIF2D	DYRK3
Dog (Canis lupus familiaris)	38	NC_006620.3	2440615-2446037	ENSCAFG00000010214	2		RAB29	SLC41A1		PM20D1	SLC26A9	RAB7B	CTSE	C38H1orf186	VTR1B	FAM72A	SRGAP2	IKBKE	RASSF5	EIF2D	DYRK3
Pale spear-nosed bat (Phyllostomus discolor)	15	NC_040917.1	5449594-5451762	114512101	2		RAB29	SLC41A1		PM20D1	SLC26A9	RAB7B	CTSE	RHEX	VTR1B	FAM72A	SRGAP2	IKBKE	RASSF5	EIF2D	DYRK3
Megabat (Pteropus vampyrus)	3164	NW_011888998.1	7745-9572	ENSPVAG00000000724.1	2	LOC105300650, AVPR3	RAB29	SLC41A1		PM20D1	SLC26A9	RAB7B	CTSE	LOC	VTR1B	FAM72A	SRGAP2	IKBKE	RASSF5	EIF2D	DYRK3
Platypus (Ornithorhynchus anatinus)	7	NC_041734.1	62304260-62308845	100080825	2		RAB29	SLC41A1		PM20D1	SLC26A9	RAB7B		RHEX	VTR1B	FAM72A	SRGAP2	IKBKE	RASSF5	EIF2D	DYRK3
Platypus (Ornithorhynchus anatinus)	Unk	NW_001693435.1	3819-8220	100080825	2	LOC100080825		CNTN2	TMEM81	TMCC2	SLC26A9	RAB7B			VTR1B		SRGAP2	IKBKE	IL10	YOD1	SNORA7
Chicken (Gallus gallus)	26	NC_006113.4	2366153-2368135	ENSGALG00000000788	2	AVT2R	ELK4	SLC45A3	NUCKS1	PM20D1		RAB7B	CTSE		VTR1B	FAM72A	SRGAP2	IKBKE	RASSF5	EIF2D	DYRK3
Anna's hummingbird (Calypte anna)	Unk	NW_007621465.1	318962-320774	103534715	3		RAB29	SLC41A1		PM20D1	SLC26A9	RAB7B	CTSE		VTR1B	FAM72A	SRGAP2	IKBKE	RASSF5	EIF2D	DYRK3
Zebra finch (Taeniopygia guttata)	26	NW_002198144.1	89404-92009	ENSTGUG00000017506	2	VT2; AVT2R	NUCKS1	SLC41A1		PM20D1	SLC26A9	RAB7B	CTSE		VTR1B	SLC45A3	DDX20	KCND3	CTTNBP2N2L	WNT2B	ST7L
American Alligator (Alligator mississippiensis)	Unk	NW_017713700.1	695343-700446	102568245	2		RAB29	SLC41A1		PM20D1	SLC26A9	RAB7B	CTSE	CUNH1orf186	VTR1B	FAM72A	SRGAP2	IKBKE	RASSF5	EIF2D	DYRK3
Carolina anole-lizard (Anolis carolinensis)	GL343228.1	NW_003338775.1	988987-997249	ENSACAG00000024072	2		RAB29	SLC41A1		PM20D1	SLC26A9	RAB7B	CTSE		VTR1B	FAM72A	SRGAP2	IKBKE	RASSF5	EIF2D	DYRK3
Painted turtle (Chrysemys picta bellii)	KK083035.1	NW_007281457.1	1690896-1696595	ENSCPBG00000001806	2	AVPR3	RAB29	SLC41A1		PM20D1	SLC26A9	RAB7B	CTSE		VTR1B	FAM72A	SRGAP2	IKBKE	RASSF5	EIF2D	DYRK3
Tropical clawed frog (Xenopus tropicalis)	2	NC_030678.1	65411505-65415512	100487856	2		RAB29	SLC41A1		PM20D1	SLC26A9	RAB7B	CTSE		VTR1B	FAM72A	SRGAP2	IKBKE	RASSF5	EIF2D	DYRK3
Three-spined stickleback (Gasterosteus aculeatus)	27	not available	~610614	DELETED					MYOG	PPFIA4	TFEB		TMEM183A	FOXP4		FAM72B	SRGAP2	IKBKE	RASSF5		DYRK3
Southern platyfish (Xiphophorus maculatus)	20	NC_036462.1	~22651134	DELETED					PPFIA4	TMEM183A	TFEB		MDFIC	FOXP4		FAM72A	SRGAP2	IKBKE	RASSF5		DYRK2
Blunt-snouted clingfish (Gouania willdenowi)	5	NC_041048.1	~23011583	DELETED					PPFIA2L	TMEM183A	TFEB	CCDC40	MDFI	FOXP4		FAM72A	SRGAP2	IKBKE	RASSF5		DYRK2
Japanese medaka (Oryzias latipes)	5	NC_019863.2	~28293965	DELETED					PPFIA4	TMEM183B	TFEB		MDFIC	FOXP4		FAM72A	SRGAP2	IKBKE	RASSF5		DYRK2
Nile Tilapia (Oreochromis niloticus)	LG5	NC_031970.2	~25363459	DELETED					PPFIA4	TMEM183A	TFEB		MDFIC	FOXP4		FAM72B	SRGAP2	IKBKE	RASSF5		DYRK2
Zebrafish (Danio rerio)	11	NC_007122.7	~21910251	DELETED					PPFIA4	TMEM183A	TFEB		MDFIC	FOXP4		FAM72A	SRGAP2	IKBKE	RASSF5		DYRK3
Spotted Gar (Lepisosteus oculatus)	LG3	NC_023181.1	~35382590	DELETED					PRELP	CMRF35L9	TFEB		MDFI	FOXP4		FAM72A	SRGAP2	IKBKE	MUC2	RASSF5	DYRK3
Coelacanth (Latimeria chalumnae)	JH127167.1	NW_005819616.1	895053-901723	ENSLACG00000013680	2			SLC41A1		PM20D1	SLC26A9	RAB7B	CTSE		VTR1B	FAM72A	SRGAP2	IKBKE	RASSF5	EIF2D	DYRK2
Elephant Shark (Callorhinchus milii)	KI635924	NW_006890123.1	417088-419796	103182413	2			SLC16A4	LAMTOR5	PROK1	KCNC4	FOXP4	MDFI	TFEB	VTR1B	FAM72A	SRGAP2	IKBKE	SYPL2	ATXN7L2
Japanese Lamprey (Lethenteron camtschaticum)				NOT PRESENT
Sea Lamprey (Petromyzon marinus)				NOT PRESENT
Inshore hagfish (Eptatretus burgeri)				NOT PRESENT

## Sheet: S4e VTR2C
Supplementary Table 4e: Microsynteny analysis for VTR2C. In the 'Syntenic genes' column, genes in squares denote gene rearrangements; genes in italics indicate inversions.
Organism	Chr/Scaff	NCBI Accession	Locus	Ensembl ID/GeneID	# Exons	Aliases	Syntenic genes (VTR2C)
Human (Homo Sapiens)	Xq28	NC_000023.11	153902531-153907166	ENSG00000126895	5	DI1; DIR; NDI; V2R; ADHR; DIR3			PLXNB3	SRPK3	IDH3G	SSR4	PDZD4	L1CAM	LCA10	VTR2C					ARHGAP4		NAA10	RENBP	HCFC1	TMEM187	IRAK1	MECP2
Chimpanzee (Pan troglodytes)	X	NC_036902.1	149262985-149266229	ENSPTRG00000033849	4				PLXNB3	SRPK3	IDH3G	SSR4	PDZD4	L1CAM	LCA10	VTR2C					ARHGAP4		NAA10	RENBP	HCFC1	MECP2
Western Gorilla (Gorilla gorilla)	X	NC_018447.2	154243887-154246414	ENSGGOG00000027387	4				PLXNB3	SRPK3	IDH3G	SSR4	PDZD4			VTR2C					ARHGAP4		NAA10	RENBP	HCFC1	TMEM187	IRAK1	MECP2
Gibbon (Nomascus leucogenys)	X	NC_019841.1	139620495-139622932	ENSNLEG00000013671	4				PLXNB3		IDH3G	SSR4	PDZD4	L1CAM		VTR2C					ARHGAP4		NAA10	RENBP	HCFC1	TMEM187	IRAK1	MECP2
Rhesus Macaque (Macaca mulatta)	X	NC_027913.1	147380143-147382642	ENSMMUG00000045962	4				PLXNB3		IDH3G	SSR4	PDZD4	L1CAM		VTR2C					ARHGAP4		NAA10	RENBP	HCFC1	TMEM187	IRAK1	MECP2
Marmoset (Callithrix jacchus)	X	NC_013918.1	140442283-140443346	ENSCJAG00000011022	2				PLXNB3	SRPK3	IDH3G	SSR4	PDZD4	L1CAM		VTR2C					ARHGAP4		NAA10	RENBP	HCFC1	TMEM187	IRAK1	MECP2
Mouse lemur (Microcebus murinus)	X	NC_033692.1	74918489-74922240	ENSMICG00000037091	3				PLXNB3	SRPK3	IDH3G	SSR4	PDZD4	L1CAM	LCA10	VTR2C					ARHGAP4		NAA10	RENBP	HCFC1	TMEM187	IRAK1	MECP2
Mouse (Mus musculus)	X	NC_000086.7	73891798-73894428	ENSMUSG00000031390	4	DI1; DIR; ND1; V2R; ADHR; VPV2R			PLXNB3	SRPK3	IDH3G	SSR4	PDZD4	L1CAM		VTR2C					ARHGAP4		NAA10	RENBP	HCFC1		IRAK1	MECP2
Prarie Vole (Microtus ochrogaster)	X	NW_004949227.1	74039-75983	ENSMOCG00000012257	3				PLXNB3	SRPK3	IDH3G	SSR4	PDZD4	L1CAM		VTR2C					ARHGAP4		NAA10	RENBP	HCFC1	end of scaffold
Cow (Bos taurus)	X	NC_037357.1	37121565-37125020	ENSBTAG00000047138	4				PLXNB3	SRPK3	IDH3G	SSR4	PDZD4	L1CAM		VTR2C					ARHGAP4		NAA10	RENBP	HCFC1	TMEM187	IRAK1	MECP2
Yangtze River Dolphin (Lipotes vexillifer)	3422	NW_006784311.1	573088-574860	ENSTTRG00000007453	3				PLXNB3	SRPK3	IDH3G	SSR4	PDZD4	L1CAM		VTR2C					ARHGAP4		NAA10	RENBP	HCFC1	TMEM187	IRAK1	MECP2
Horse (Equus caballus)	X	NC_009175.3	126417397-126429661	ENSECAG00000022974	5				PLXNB3	SRPK3	IDH3G	SSR4	PDZD4	L1CAM		VTR2C					ARHGAP4		NAA10	RENBP	HCFC1	TMEM187	IRAK1	MECP2
Dog (Canis lupus familiaris)	X	NC_006621.3	121752283-121754794	ENSCAFG00000019402	5				PLXNB3	SRPK3	IDH3G	SSR4	PDZD4	L1CAM		VTR2C					ARHGAP4		NAA10	RENBP	HCFC1	TMEM187	IRAK1	MECP2
Pale spear-nosed bat (Phyllostomus discolor)	9	NC_040911.1	99475673-99478331	114505728	4	AVPR2			PLXNB3	SRPK3	IDH3G	SSR4	PDZD4	L1CAM		VTR2C					ARHGAP4		NAA10	RENBP	HCFC1	TMEM187	IRAK1	MECP2
Megabat (Pteropus vampyrus)	3867	NW_011889056.1	45661-47320	ENSPVAG00000000461.1	4	DIR, DIR3, V2R			PLXNB3	SRPK3	IDH3G	SSR4	PDZD4	L1CAM		VTR2C					ARHGAP4		NAA10	RENBP	HCFC1	TMEM187	IRAK1	MECP2
Platypus (Ornithorhynchus anatinus)	6	NC_041733.1	19716440-19720898	100091389	4	V2			PLXNB3	SRPK3	IDH3G	SSR4	PDZD4	L1CAM		VTR2C	CAV2				ARHGAP4	NUDT16	NAA10	RENBP	HCFC1	TMEM187	IRAK1	MECP2
Platypus (Ornithorhynchus anatinus)	8921	NW_001786488.1	10954-15088	ENSOANG00000005890	4	DIR, DIR3, V2R								end of scaffold		VTR2C	CAV2				ARHGAP4		end of scaffold
Chicken (Gallus gallus)				DELETED
Anna's hummingbird (Calypte anna)				DELETED
Zebra finch (Taeniopygia guttata)				DELETED
American Alligator (Alligator mississippiensis)	Unk	NW_017710695.1	~123779	sequencing gap				end of scaffold		SRPK3	IDH3G	SSR4	L1CAM	PDZD4		?			NUDT16	NAA10	ARHGAP4		TFE3	CCDC120	ATP2B3	3 genes	MECP2	IRAK1
Painted turtle (Chrysemys picta bellii)	KK085981.1	NW_007284486.1	166-3366	ENSCPBG00000006489	2						end of scaffold		PDZD4			VTR2C	end of scaffold
Carolina anole-lizard (Anolis carolinensis)	2	NC_014777.1	88181923-88196672	ENSACAG00000021016	3					HAUS7	FLNA	SSR4	PDZD4	L1CAM		VTR2C	CAV2			ARHGAP4	NUDT16	NAA10	RENBP	HCFC1	RAB7A	TMEM187	IRAK1	MECP2
Tropical clawed frog (Xenopus tropicalis)	8	NC_030684.1	12407743-12454885	100487051	4	DIR, DIR3, V2R				HCFC1	SLC31A2	TMEM187	IRAK1	MECP2	OPN1LW	VTR2C	BRINP1	ASTN2	TRIM32	PAPPA	CAV2		ARHGAP4	NAA10	NUDT16	RENBP	FAM107BL	NT5DC2
Three-spined stickleback (Gasterosteus aculeatus)	groupXII	not available	10794244-10798372	ENSGACG00000008681	7	V2A(2), avpr2a, si:dkey-7i1.7, avpr2	HUWE1	PHF8	WNK3	FAM3A	IDH3G					VTR2Ca	SSR4	LOC			ARHGAP4A		NAA10			GALNT6	ADCY6B
Southern platyfish (Xiphophorus maculatus)	1	NC_036443.1	14735505-14781990	ENSXMAG00000010783	6	LOC102222176	HUWE1	PHF8	WNK3	FAM3A	IDH3G					VTR2Ca	SSR4	LOC			ARHGAP4A		NAA10	CERKL	G6PD	GALNT6	ADCY6B
Blunt-snouted clingfish (Gouania willdenowi)	7	NC_041050.1	29995115-30013402	114466528	7	LOC114466528, vasopressin V2 receptor-like	HUWE1	PHF8	WNK3	FAM3A	IDH3G					VTR2Ca	SSR4				ARHGAP4		NAA10		G6PD	GALNT6L	ADCY6BL
Japanese medaka (Oryzias latipes)	7	NC_019865.2	11707458-11723835	ENSORLG00000007088	7	avpr2, avpr2a, V2A(2), si:dkey-7i1.7	HUWE1	PHF8	WNK3	FAM3A	IDH3G					VTR2Ca	SSR4	SRGAP3					NAA10	CERK	G6PD	GALNT6	ADCY6B
Nile Tilapia (Oreochromis niloticus)	LG20	NC_031984.1	24721380-24735737	ENSONIG00000012001	8	LOC100707194	HUWE1	PHF8	WNK3	FAM3A	IDH3G					VTR2Ca	SSR4	LOC			ARHGAP4A		NAA10			GALNT6	ADCY6B
Zebrafish (Danio rerio)	23	NC_007134.7	25037773-25067138	ENSDARG00000007436	6	AVPR2A.A	PA2G4B	ERBB3B	WNK3	FAM3A	IDH3G					VTR2Ca					ARHGAP4A			CASP9	NOL9	ZBTB48	KLHL21
Three-spined stickleback (Gasterosteus aculeatus)	groupXII	not available	13523684-13526742	ENSGACG00000010636	7	DIR, DIR3, V2R			XKR7	CCM2L		CABLES2B	HSD17B10	FAM120C		VTR2Cb		LIMA1A	SPRYD3	IGFBP6B	PYM1	PAN2
Southern platyfish (Xiphophorus maculatus)	1	NC_036443.1	28861257-28868412	ENSXMAG00000009554	7						NCR2	CMRF35L5	HSD17B10	FAM120C		VTR2Cb		LIMA1	SPRYD3L	IGFBP6B	PIP4K2C	GPR182L
Blunt-snouted clingfish (Gouania willdenowi)	7	NC_041050.1	687738-692617	114466970	7	LOC114466970			XKR7	CCM2L		CABLES1	HSD17B10	FAM120C		VTR2Cb	SLC16A1	LIMA1	SPRYD3L	IGFBP6B	PIP4K2C	GPR182
Japanese medaka (Oryzias latipes)	7	NC_019865.2	26334939-26347670	ENSORLG00000016671	7	LOC101170270				CCM2L	LOC	LOC	HSD17B10	FAM120C	IDH3G	VTR2Cb	SLC16A1	LIMA1	SPRYD3L	IGFBP6B	PIP4K2C	GPR182
Nile Tilapia (Oreochromis niloticus)	LG20	NC_031984.2	6387669-6398723	not available	7	LOC102080933					TOR1A		HSD17B10	FAM120C	IDH3G	VTR2Cb	SLC16A1	LIMA1	SPRYD3L	IGFBP6B	PIP4K2C	GPR182
Zebrafish (Danio rerio)	23	NC_007134.7	18563445-18580428	ENSDARG00000029219	8	avpr2ab				NUCKS1B	FAM19A4A	FAM19A1A	HSD17B10	FAM120C		VTR2Cb	SEPS2	SSR4	IKBKG	ARHGAP4B	NUDT16
Spotted Gar (Lepisosteus oculatus)	AHAT01043508.1	NW_006270651.1	232-3820	ENSLOCG00000000338	3	LOC102698998,V2-like								end of scaffold		VTR2C	end of scaffold
Coelacanth (Latimeria chalumnae)	Unk	NW_017710695.1	1126070-1202567	ENSLACG00000014898	2				end of scaffold		BCAP31	SLC6A8	PDZD4	L1CAM		VTR2C	end of scaffold
Elephant Shark (Callorhinchus milii)				NOT PRESENT
Japanese Lamprey (Lethenteron camtschaticum)				NOT PRESENT
Sea Lamprey (Petromyzon marinus)				NOT PRESENT
Inshore hagfish (Eptatretus burgeri)				NOT PRESENT

## Sheet: S4f-g hagfish
Supplementary Table 4f: SynMap hits between scaffolds FYBX02010521.1 and FYBX02010841.1 (inshore hagfish)and chromosomes in human, chicken, zebrafish and sea lamprey where VTR1A and/or VTR2A are located. Genes in capital letters in the synteny of the hagfish receptors are genes which are annotated as such in the Ensembl database. Genes in lowercase letters are genes we annotated based on the SynM…
Human (Homo Sapiens)	12	NC_000012.12	63142759-63152810	ENSG00000166148	2	12 II 7	NC_000012.12 (centromere) II NC_000007.14	~40692429 II ~108470422	DELETED		V1aR; AVPR1; AVPR V1a						TMCC3 (94975398)					VTR1A	GXYLT1	PDZRN4						ASB15 (123268918)
Chicken (Gallus gallus)	1	NC_006088.4	33298676-33301273	ENSGALT00000073363.1	2	1	NC_006088.4	28501163-28508107	ENSGALG00000009497	3	VT4; VT4R/ annotated as pseudogene	AVPR2					TMCC3 (45165480)	GRIP1 (34431197)			ITIH5 (4154565)	VTR1A	GXYLT1	PDZRN4			VTR2A			ASB15 (22063816)		FRMD4A (6744907)			SCYL2 (47076946)			SCUBE1 (68715577)
Zebrafish (Danio rerio)	25	NC_007136.7	1550220-1558366	ENSDARG00000077083	2	4	NC_007115.7	~13625053	DELETED		avpr1aa; si:ch211-150f22.3					MYO9AB (1608794)/NELL2A (899246)/FANCA (38456125)	TMCC3 (24846749)	GRIP1 (12100462)/LAMB1B (24793170)				VTR1Aa	GXYLT1B/ GXYLT1A (333653)	PDZRN4						WASLA (28611284)					SCYL2 (25143681)			SCUBE1 (7978110)
Sea Lamprey (Petromyzon marinus)	10	PMZ_0013447-RA	12654136..12675190	not available	5	10	PMZ_0042163-RA	11954340-11969247	not available	2	AVPR1A	Avpr1b										VTR1A					VTR2A			ASB14 (8991578)	FAM107B (8939815)	FRMD4A (897817)
Inshore hagfish (Eptatretus burgeri)*	FYBX02010521.1	not available	1075197-1157936	ENSEBUG00000001467	3	FYBX02010841.1	not available	2971478-2997887	ENSEBUG00000007964	3					IIDSTYK	myo9ab/nell2a/fanca	TMCC2	grip1/lamb1b	PIPOX	slc6a6	ITIH4	VTR1	GXYLT1B	PDZRN4II		IIkcnq3/2b	VTR2			ASB15B/asb14/wasla	fam107b	frmd4a			scyl2	SLC35C1		skube1
Supplementary Table 4g: SynMap hits between scaffolds FYBX02010521.1 and FYBX02010841.1 (inshore hagfish) and chromosomes in human, chicken, zebrafish and sea lamprey where OTR and/or VTR2B are located. Genes in capital letters in the synteny of the hagfish receptors are genes which are annotated as such in the Ensembl database. Genes in lowercase letters are genes we annotated based on the SynMa…
Human (Homo Sapiens)	3	NC_000003.12	8748579-8769614	ENSG00000180914	4	3	NC_000003.12	~3799431	DELETED		OT-R						TMCC1 (129389173)					OTR	GXYLT2 (73004249)	PDZRN3 (73432516)									TUSC2 (50363788)/RASSF1 (50368012)
Chicken (Gallus gallus)	12	NC_006099.4	19319352-19322402	ENSGALG00000003138	2	12	NC_006099.5	~18676313	DELETED		MTR				PLXND1 (16533598)		TMCC1 (19650809)	GRIP2 (11033192)				OTR	GXYLT2 (16533598)	PDZRN3 (16642422)						ASB14 (8627546)		FRMD4B (15331355)	TUSC2 (141586)
Zebrafish (Danio rerio)	6	NC_007117.7	41956254-41974803	ENSDARG00000033956	3	6	NC_007117.7	43218636-43221983	ENSDARG00000076797	2	OXTR	AVPR2				CASKB (59516590)						OTRa	GXYLT2 (44095135)	PDZRN3B (44176675)		KCNQ2 (58374317)	VTR2Ba					FRMD4BA	TUSC2A (54072531)
Sea Lamprey (Petromyzon marinus)	27	PMZ_0003232-RA	6293186-6301948	not available	2	27	PMZ_0008155-RA	640528-647515	not available	5	Arg8-vasotocin receptor like	avpr2						GRIP1/2				OTR		PDZRN4 (9216872)			VTR2B				FAM107B	FRMD4B/A
Inshore hagfish (Eptatretus burgeri)*	FYBX02010521.1	not available	1075197-1157936	ENSEBUG00000001467	3	FYBX02010841.1	not available	2971478-2997887	ENSEBUG00000007964	3					IIDSTYK/plxnd1	caskb	TMCC2	grip1/2	PIPOX	slc6a6	ITIH4	VTR1	GXYLT1B	PDZRN4II		IIkcnq2	VTR2			ASB15B		frmdb4ba	tusc2a/rassf1			SLC35C1

## Sheet: S5 invertebrates 
Supplementary Table 5: Microsynteny analysis (10-gene window) for putative VT and VTR progenitor genes in invertebrates.
Organism	Putative gene	Chromosome/Scaffold	NCBI Accession	Locus	Ensembl ID/GeneID	# of Exons	Adjacent genes	Aliases	Relevant studies
Sea squirt (Ciona intestinalis)	VT	6	NM_001135841.1	931384-934348	ENSCING00000014825	3	meta2,tcf/lef,hnf6,ftzf,nox4,*,smad4,bach,nox2,neurogenin,gat-l	ci-vp	Kawada et al. 2008
Amphioxus (Branchiostoma floridae)	VT	135	XM_002608950.1	306280-311369	not available	3	rec8l1,timd2,my19/mlrc2,hmg20a,ggd3/stsia1,*,avp,lgl1,cpe,mc1,catsper4/umod,anapc4		this study
	VT	135	XM_002608951.1	334826-338621	not available	3	rec8l1,timd2,my19/mlrc2,hmg20a,ggd3/stsia1,avp,*,lgl1,cpe,mc1,catsper4/umod,anapc4		this study
	VT	480	XP_002608996.1	979-5187	not available	3	*,st8sia1,hmg20a,mrcl2a,mrcl3,mgc84288,tsga2,d3mm3e/wdr54		this study
California sea hare (Aplysia Californica)	VT	Unk	NW_004797283.1	1722032-1767365	not available	3	territory not annotated	Lys-conopressin preprohormone,LOC100533519	this study
Roundworm (Caenorhabditis elegans)	VT	X	NM_001038459.1	4866111-4866576	F39C12.4	4	npr1,hum10,migl3,ztf16,odd1,*,tsp14,ardd23,ifa3,tyra3,act4	nematocin,ntc-1	Garrison et al. 2012
Organism	Putative Gene	Chromosome/Scaffold	NCBI/UCSC Accession	Locus	Ensembl ID/GeneID	# of Exons	Adjacent genes	Aliases	Relevant studies
Sea squirt (Ciona intestinalis)	VTR	9	NC_020174.2	6,084,932-6,093,045	ENSCING00000006620	9	kdm1a,dip2a,nip7,nme8,ciic3,*,armh3,epn1/2/3,rabggtb,morn5,alp3	ci-vp-r	Kawada et al. 2008
Amphioxus (Branchiostoma floridae)	VTR	339	gw.339.30.1/g35845.t1	433092-487440	154074	5	notch2,jag2,crb,eys,col12/19a1,*,sec61b,oxtr/avpr1a,sec61b,nckap51,astar2	OXTR/AVPR1A/AVPR2	this study
	VTR	339	gw.339.34.1/g35848	533289-585286	154241	7	crb,eys,col12/19a1,oxtr/avpr1a,sec61b,*,sec61b,nckap51,astar2,scube3,fbn3	OXTR/AVPR1A/AVPR2	this study
	VTR	97	gw.97.4.1/g17605	28795-64405	134295	6	pex14,casz1,lrr23/37.ftsj1,hes1,*,pm20d1,armc4,tpt1,bdt.ola1	OXTR/AVPR1A/AVPR2	this study
California sea hare (Aplysia Californica)	VTR	398	NW_004798116.1	316996-317091	not available	5	*,pou1f1,wac	LOC101855830, isotocin receptor-like	this study
Roundworm (Caenorhabditis elegans)	VTR	I	NM_060792	12621171-12623084	T07D10.2	5	hmg20,ssp37,mec19,dlk1,clec102,*,flp33,clec15,clec13,mcrs1,atp1	nematocin receptor 2, ntr-1	Garrison et al. 2012
	VTR	X	NM_078076	14925033-14928934	F14F4.1	10	flp8,daf6,nac1,lips8,hex5,*,mrp5,pag3,rgs10,rgs11,tbs1	nematocin receptor 2, ntr-2	Garrison et al. 2012

## Sheet: S6 human TEs
DNA transposable elements flanking the OT-region.
Supplementary Table 6: DNA transposable elements flanking the human OT-region.
Name: Charlie4a				Name: Charlie4a				Name: Charlie4a			OT:	Name: MER2			VT:
Family: hAT-Charlie				Family: hAT-Charlie				Family: hAT-Charlie			Strand: +	Family: TcMar-Tigger			Strand: -
Class: DNA				Class: DNA				Class: DNA				Class: DNA
SW Score: 1099				SW Score: 1099				SW Score: 1099				SW Score: 748
Divergence: 24.2%				Divergence: 24.2%				Divergence: 24.2%				Divergence: 21.8%
Deletions: 5.0%				Deletions: 5.0%				Deletions: 5.0%				Deletions: 4.9%
Insertions: 4.0%				Insertions: 4.0%				Insertions: 4.0%				Insertions: 0.6%
Begin in repeat: 382				Begin in repeat: 347				Begin in repeat: 49				Begin in repeat: 1
End in repeat: 427				End in repeat: 381				End in repeat: 346				End in repeat: 183
Left in repeat: 81				Left in repeat: 127				Left in repeat: 162				Left in repeat: 162
Position: chr20:3070131-3070181				Position: chr20:3070479-3070517				Position: chr20:3070821-3071103				Position: chr20:3075296-3075470
Band: 20p13				Band: 20p13				Band: 20p13				Band: 20p13
Genomic Size: 51				Genomic Size: 39				Genomic Size: 283				Genomic Size: 175
Strand: -				Strand: -				Strand: -				Strand: +
								>hg38_rmsk_Charlie4a range=chr20:3070821-3071103 5'pad=0 3'pad=0 strand=- repeatMasking=none AACTTGGATAGGAAGAGATCACATCTGTCTCTAATCTGTAACTGATATTC CACCTTTCCTTTCACTATAAATTAGGCAACAAACCACAGCAGAATTAGCA ATACCTGTGGCTTTGTCACAAATCAAAATAGAAGATAACTTCCTATCACA GCTGTCACAAATGCCTCTATATACTGTTTAGATTCATTATATCTTCAAAA TTATCACAGTTATTGGGCCACGACCAGATCTTGCTATCTAATGGTTAAAG AAGCACGTTTATGACACCATCAAAATGTGTTTT				>hg38_rmsk_MER2 range=chr20:3075296-3075470 5'pad=0 3'pad=0 strand=+ repeatMasking=none CAGTTGGCCCTTTCTGTCCGTGAGATGTACACCAGTGGAATCAACCAATC TGGGATTGTAAATTTATGAAAAAAAAAAGTCTCTGTACTGAGCATGTCCA GATATTTTTGTCTTCTCATTATTCCCTCAACAATGCAGTATAACAACAAT TGACATGACATTTACATTGTATTAG

[truncated: 24 more sheets: S7 chimp TEs, S8 OT-VT orientation, S9 intraspecies synteny, S10 miRNA, S11 ancestral analysis, S12 BLAST, S13 GC content, S14 sea lamprey, S15 SynMap medaka vs lamprey, S16 SynMap zebrafish vs lamprey, S17 SynMap chicken vs lamprey, S18 SynMap frog vs lamprey, S19 SynMap human vs lamprey, S20 SynMap 2010521.1 vs lamprey, S21 SynMap 2010521 vs zebrafish, S22 SynMap 2010521.1 vs frog, S23 SynMap 2010521.1 vs chicken, S24 SynMap 2010521.1 vs human, S25 SynMap 2010841.1 vs lamprey, S26 SynMap FYBX02010841.1 vs zf …]
